# Supplementary material for: A comprehensive analysis of metabolomics and transcriptomics in non-small cell lung cancer
Source: PLoS One. 2020 May 6;15(5):e0232272. doi: 10.1371/journal.pone.0232272 (PMC7202610; doi:10.1371/journal.pone.0232272)
Supplement: S4 Table — (XLSX) [file pone.0232272.s007.xlsx]

## Sheet: LUSC_symbol_001_only_diffTab
ID	logFC	AveExpr	t	P.Value	adj.P.Val	B
KRT6A	4.53866	5.01634	10.7871	6.80324e-26	3.17199e-25	47.2635
SPP1	4.33898	6.83769	21.5536	1.24103e-86	4.29181e-85	186.529
SLC2A1	3.89141	5.57321	21.0945	1.36494e-83	4.30362e-82	179.544
CRABP2	3.87096	5.50709	19.224	1.64317e-71	3.70571e-70	151.803
GPX2	3.76255	4.43532	12.3364	6.68849e-33	4.11856e-32	63.2791
UBE2C	3.63959	4.57793	27.2044	7.42031e-126	6.50701e-124	276.652
MMP1	3.61374	4.39785	16.1588	5.12883e-53	6.39249e-52	109.363
S100A2	3.54856	5.02793	12.4537	1.84308e-33	1.16111e-32	64.5597
GJB2	3.54067	4.03167	16.8935	2.78829e-57	3.97751e-56	119.146
KRT17	3.52625	5.95859	10.4003	2.92689e-24	1.27705e-23	43.5347
KRT16	3.51365	3.6284	10.979	1.01153e-26	4.86521e-26	49.1536
AKR1B10	3.40811	3.43651	10.5316	8.26278e-25	3.68207e-24	44.7881
MYBL2	3.40565	4.07944	24.9393	8.38545e-110	5.22906e-108	239.761
CDC20	3.28823	4.06346	27.2077	7.02697e-126	6.18972e-124	276.706
MMP12	3.26458	3.73679	17.1128	1.41416e-58	2.1221e-57	122.116
TOP2A	3.22645	4.0687	28.1763	7.73423e-133	7.79095e-131	292.698
SPRR1B	3.22134	3.37861	9.66412	2.75916e-21	1.07281e-20	36.7524
TPX2	3.21564	4.02322	25.6773	5.39391e-115	3.74391e-113	251.691
TMPRSS4	3.15595	3.35436	20.3371	1.22964e-78	3.30874e-77	168.165
KRT5	3.14833	4.80009	7.11076	2.03874e-12	5.39862e-12	16.6131
MMP11	3.13601	3.30096	19.1566	4.37623e-71	9.68044e-70	150.827
CTHRC1	3.10145	4.68719	24.3765	7.13492e-106	4.01579e-104	230.731
PSAT1	3.04205	3.86932	21.3796	1.77619e-85	5.89354e-84	183.874
FAM83A	3.02335	2.97913	16.8512	4.94222e-57	6.98921e-56	118.575
BIRC5	3.01095	3.53651	24.686	4.96081e-108	2.96186e-106	235.689
PYCR1	2.92667	4.66395	29.2812	7.96385e-141	9.42373e-139	311.056
KRT15	2.88043	3.72124	11.5678	2.47144e-29	1.31705e-28	55.1214
GPR87	2.87696	2.97755	13.9029	1.08259e-40	8.76917e-40	81.1137
UBE2T	2.87636	4.0322	29.3435	2.81398e-141	3.37042e-139	312.095
SERPINB5	2.86073	2.89142	11.738	4.14875e-30	2.28147e-29	56.8929
KRT6B	2.82932	2.87286	9.05497	5.81764e-19	2.05866e-18	31.4606
TK1	2.80288	5.02492	24.3672	8.2803e-106	4.64714e-104	230.582
COL17A1	2.7971	3.11335	12.5708	5.04955e-34	3.24039e-33	65.8462
CALML3	2.7912	2.641	8.89343	2.28938e-18	7.90896e-18	30.107
LYPD3	2.79097	3.35554	13.2479	2.36451e-37	1.71451e-36	73.4667
RHOV	2.77931	3.64907	16.8722	3.71909e-57	5.27467e-56	118.859
DSP	2.73901	5.37939	17.8412	6.04134e-63	1.04069e-61	132.142
PKP1	2.73413	3.67592	9.16957	2.17375e-19	7.84618e-19	32.4335
PITX1	2.73007	2.71127	15.6033	7.18828e-50	8.09629e-49	102.147
RRM2	2.70905	3.4824	24.7674	1.33979e-108	8.09768e-107	236.995
CCNB1	2.70133	3.99614	26.8488	2.58602e-123	2.16158e-121	270.809
CBLC	2.68107	3.62143	23.4142	3.20743e-99	1.55564e-97	215.445
FOXM1	2.6776	3.17416	21.9631	2.28085e-89	8.59938e-88	192.813
KRT14	2.67714	2.93884	7.65258	4.19537e-14	1.20148e-13	20.429
CST1	2.67215	2.60176	13.175	5.4775e-37	3.91163e-36	72.6314
SLC7A5	2.64882	4.82293	18.7205	2.36274e-68	4.81445e-67	144.554
SPRR1A	2.64399	2.91486	8.10823	1.32221e-15	4.0645e-15	23.833
CXCL14	2.61818	4.38568	11.4253	1.08297e-28	5.61881e-28	53.6549
CA9	2.60036	2.65267	12.8778	1.61946e-35	1.09392e-34	69.2648
COL1A1	2.58206	7.49692	15.8787	2.01891e-51	2.4064e-50	105.705
ANLN	2.57957	2.98108	24.6094	1.70044e-107	1.00608e-105	234.46
COL10A1	2.57585	2.99742	17.8135	8.89834e-63	1.52522e-61	131.756
HMGB3	2.56837	5.01823	20.9711	8.85701e-83	2.72267e-81	177.678
DSG3	2.54545	2.43376	8.86247	2.9697e-18	1.02161e-17	29.85
CDH3	2.53741	4.11305	16.321	6.00528e-54	7.72507e-53	111.5
TNS4	2.53625	2.89238	13.1994	4.13811e-37	2.97529e-36	72.9102
CCNB2	2.53108	3.15504	24.2704	3.89936e-105	2.16371e-103	229.036
ALG1L	2.51284	3.07535	18.2738	1.37417e-65	2.57074e-64	138.208
AURKB	2.50868	2.88545	22.745	1.19835e-94	5.20778e-93	204.941
CEP55	2.49643	3.01755	24.488	1.19305e-106	6.87244e-105	232.515
MDK	2.48234	6.28605	19.7624	6.2045e-75	1.52917e-73	159.662
GJB6	2.48146	2.36237	10.1485	3.19038e-23	1.33736e-22	41.168
NECTIN1	2.47772	3.9931	13.786	4.35627e-40	3.44902e-39	79.7287
KIF2C	2.47509	2.84976	24.4743	1.4874e-106	8.51808e-105	232.295
CDCA8	2.46175	3.15271	25.708	3.27685e-115	2.28252e-113	252.188
PRAME	2.45825	2.28176	12.3941	3.5511e-33	2.21372e-32	63.9081
UCHL1	2.45621	3.83207	11.0789	3.70856e-27	1.81393e-26	50.1489
NUSAP1	2.45517	3.62015	24.8546	3.28558e-109	2.01684e-107	238.398
SLC6A8	2.44732	3.87558	13.7765	4.8753e-40	3.8491e-39	79.6168
FERMT1	2.41418	2.92863	20.1773	1.33031e-77	3.49348e-76	165.79
HMGA1	2.40903	6.71764	23.5276	5.33852e-100	2.62818e-98	217.234
SOX2	2.40841	3.59957	10.1145	4.38633e-23	1.82854e-22	40.8527
ETV4	2.40437	3.10638	19.9258	5.56113e-76	1.39333e-74	162.067
CCNA2	2.39856	3.09672	23.3608	7.46144e-99	3.59228e-97	214.603
ZWINT	2.39565	3.75865	26.0628	1.01079e-117	7.63652e-116	257.958
PTHLH	2.38689	2.5872	10.2087	1.81044e-23	7.67094e-23	41.7292
B3GNT3	2.37025	3.02407	15.8614	2.52881e-51	3.00323e-50	105.481
MELK	2.35266	2.61408	22.3571	5.08992e-92	2.09166e-90	198.903
CXCL13	2.34368	3.6152	12.5205	8.8202e-34	5.62334e-33	65.2919
COL7A1	2.33524	2.5402	12.1864	3.43162e-32	2.05636e-31	61.6547
CDCA5	2.332	2.8739	22.7758	7.40285e-95	3.23862e-93	205.421
IGSF9	2.33181	2.5983	19.5383	1.67165e-73	3.96573e-72	156.378
PLK1	2.32695	2.74884	24.8203	5.71202e-109	3.49537e-107	237.846
LY6D	2.32674	2.33761	9.00641	8.80181e-19	3.08905e-18	31.0514
FAM83D	2.30779	3.24742	17.6115	1.47876e-61	2.45125e-60	128.955
NEK2	2.29667	2.50151	24.229	7.56241e-105	4.16102e-103	228.375
RPL39L	2.28644	3.8892	17.0242	4.72534e-58	6.94759e-57	120.914
AKR1C2	2.27584	3.46159	8.08759	1.55217e-15	4.75354e-15	23.675
COL3A1	2.27016	7.73312	14.6139	1.91895e-44	1.77801e-43	89.7086
PODXL2	2.26625	3.75735	15.8409	3.30341e-51	3.90192e-50	105.215
NECTIN4	2.25658	4.1805	20.6952	5.71595e-81	1.67081e-79	173.522
KIFC1	2.25069	3.09069	22.4577	1.06303e-92	4.45225e-91	200.466
CDC45	2.24935	2.53705	20.394	5.2477e-79	1.42771e-77	169.014
GJB3	2.24455	2.62639	12.8768	1.63912e-35	1.10681e-34	69.2528
SPRR2A	2.23936	2.3747	7.168	1.36867e-12	3.65481e-12	17.0042
MCM2	2.22997	3.91986	19.7128	1.28852e-74	3.14024e-73	158.933
TP63	2.22939	3.01734	8.59315	2.76375e-17	9.13484e-17	27.6476
CDK1	2.2233	3.32808	21.6633	2.30715e-87	8.16566e-86	188.207
PTTG1	2.21822	3.69383	22.8091	4.39145e-95	1.93411e-93	205.942
DLGAP5	2.21346	2.43429	23.5453	4.02808e-100	1.99304e-98	217.515
KIF4A	2.21097	2.4022	23.8263	4.65876e-102	2.40821e-100	221.965
PRC1	2.21051	3.02064	22.2875	1.50117e-91	6.09244e-90	197.824
HJURP	2.21025	2.3468	23.0566	9.02795e-97	4.11453e-95	209.818
ASF1B	2.20416	3.28575	23.093	5.09076e-97	2.34187e-95	210.389
MKI67	2.20158	2.73306	22.1325	1.65968e-90	6.49424e-89	195.427
MCM4	2.19996	3.91303	23.8566	2.87712e-102	1.49511e-100	222.446
TRIP13	2.19349	2.91965	20.184	1.20437e-77	3.16699e-76	165.889
IQANK1	2.18739	3.70436	23.5087	7.19128e-100	3.52265e-98	216.937
COL11A1	2.1859	2.13576	13.7817	4.5841e-40	3.62502e-39	79.678
DSC3	2.1835	2.38845	8.46234	7.99624e-17	2.59277e-16	26.5993
SAPCD2	2.18233	2.35075	21.8519	1.26633e-88	4.71107e-87	191.103
CYP24A1	2.18038	2.29048	11.3396	2.61638e-28	1.33629e-27	52.7795
EEF1A2	2.17506	2.37931	9.74436	1.33443e-21	5.25189e-21	37.4713
CENPF	2.17091	2.46208	22.1657	9.92966e-91	3.93242e-89	195.939
TROAP	2.16656	2.28892	21.0133	4.67404e-83	1.44814e-81	178.316
NCAPH	2.15931	2.54753	21.8207	2.04837e-88	7.52078e-87	190.623
KIF20A	2.15662	2.58407	24.709	3.4301e-108	2.06047e-106	236.057
CDC6	2.15041	2.44467	22.6656	4.14645e-94	1.78225e-92	203.702
THBS2	2.14839	4.41307	15.6656	3.21148e-50	3.66123e-49	102.95
RECQL4	2.14694	2.70034	22.7689	8.24436e-95	3.59876e-93	205.314
TMPRSS11E	2.14031	2.03779	11.8674	1.05469e-30	5.94129e-30	58.2528
PBK	2.1316	2.41433	20.19	1.1026e-77	2.91107e-76	165.977
MMP10	2.12848	2.3662	8.91177	1.96174e-18	6.795e-18	30.2596
AURKA	2.1274	3.06183	23.2681	3.22495e-98	1.52645e-96	213.142
PROM2	2.12683	3.58885	16.8314	6.45579e-57	9.10999e-56	118.309
KPNA2	2.12454	5.16679	22.742	1.25667e-94	5.44919e-93	204.893
CEACAM5	2.12295	4.34051	7.44359	1.93255e-13	5.38378e-13	18.927
SPAG5	2.12193	2.66967	23.5576	3.31849e-100	1.64609e-98	217.709
MMP13	2.12109	2.13241	10.2634	1.07859e-23	4.61182e-23	42.2423
LAD1	2.11704	5.54596	19.5307	1.87065e-73	4.43246e-72	156.266
SPRR2D	2.11664	2.20069	7.98439	3.44201e-15	1.0389e-14	22.8904
ECT2	2.11234	3.52754	21.2346	1.61997e-84	5.25968e-83	181.669
CDCA7	2.11169	2.68682	21.0993	1.26853e-83	4.00607e-82	179.617
NUF2	2.10354	2.27004	21.826	1.88742e-88	6.95583e-87	190.705
GJB5	2.10235	2.35543	10.4023	2.87105e-24	1.25352e-23	43.5538
IGFBP3	2.09975	5.81123	14.2395	1.88178e-42	1.6255e-41	85.1453
LARGE2	2.09794	3.46505	18.0765	2.22755e-64	4.01798e-63	135.432
KIF11	2.09423	2.7469	23.9831	3.83235e-103	2.0128e-101	224.458
CDT1	2.09181	2.63708	22.1633	1.03048e-90	4.07277e-89	195.902
SPRR3	2.08774	2.09885	7.40047	2.6363e-13	7.29467e-13	18.6219
ALDH3B2	2.07507	2.49222	13.6891	1.37194e-39	1.06813e-38	78.5876
NXPH4	2.07328	2.08047	12.0962	9.10229e-32	5.3596e-31	60.6857
BUB1B	2.0672	2.27422	22.4021	2.52861e-92	1.04788e-90	199.601
CENPA	2.05773	2.18299	21.1856	3.41905e-84	1.0956e-82	180.924
PLAU	2.05725	5.32688	14.1827	3.74585e-42	3.19218e-41	84.4603
GAPDH	2.05658	9.7113	20.9515	1.19257e-82	3.64319e-81	177.382
KRT13	2.05566	2.72669	6.24616	5.93868e-10	1.39039e-09	11.0584
CDKN3	2.05151	2.563	20.6064	2.17399e-80	6.17999e-79	172.19
PLPP2	2.04362	3.30937	23.5874	2.06891e-100	1.03146e-98	218.18
GPT2	2.04008	2.85761	20.65	1.12759e-80	3.24769e-79	172.844
IQGAP3	2.03859	2.2989	24.0404	1.53833e-103	8.21127e-102	225.369
SFN	2.03746	7.54593	12.2298	2.1398e-32	1.2925e-31	62.1238
PERP	2.03716	6.73247	14.0566	1.71527e-41	1.43253e-40	82.9465
S100A7	2.03667	2.11932	7.23707	8.43078e-13	2.27574e-12	17.4799
CNFN	2.03032	2.5386	13.6268	2.85826e-39	2.20262e-38	77.8576
GINS1	2.02957	2.37218	22.5383	3.02837e-93	1.28758e-91	201.718
PAFAH1B3	2.02125	4.43639	23.7469	1.64554e-101	8.39566e-100	220.706
NME1	2.01876	4.06935	27.1149	3.24057e-125	2.79187e-123	275.18
NQO1	2.01749	5.24968	11.118	2.499e-27	1.23058e-26	50.5405
TMEM132A	2.01462	3.31579	18.8755	2.54681e-69	5.3677e-68	146.775
PI3	2.01324	3.8596	6.37052	2.7329e-10	6.5046e-10	11.8163
CLCA2	1.99943	2.41107	7.20496	1.0566e-12	2.83885e-12	17.2583
PCLAF	1.99266	2.47615	22.4404	1.39209e-92	5.81803e-91	200.197
PPP1R14B	1.9908	5.54978	27.6875	2.54572e-129	2.39261e-127	284.614
B4GALNT4	1.98045	1.95512	14.9665	2.37735e-46	2.36927e-45	94.0791
STEAP1	1.97672	3.47901	16.2441	1.66153e-53	2.10836e-52	110.486
EGLN3	1.974	2.89069	14.2549	1.56165e-42	1.35373e-41	85.3308
RFC4	1.96775	3.26302	18.4505	1.11869e-66	2.15647e-65	140.709
KIF18B	1.96175	2.04172	20.1302	2.68086e-77	6.95643e-76	165.091
HS6ST2	1.96035	2.44428	16.0715	1.61814e-52	1.98409e-51	108.219
PLEK2	1.94868	3.18627	16.9178	2.00552e-57	2.8755e-56	119.474
SPINK1	1.94523	2.4866	7.16988	1.35086e-12	3.60823e-12	17.0171
MMP9	1.94284	4.52079	12.2582	1.5711e-32	9.54859e-32	62.4307
TRIM29	1.94097	3.07703	8.09328	1.48504e-15	4.55221e-15	23.7186
RMI2	1.93669	2.77157	23.2438	4.73025e-98	2.22288e-96	212.76
HIST1H2BD	1.93593	3.9759	18.0929	1.76842e-64	3.20454e-63	135.662
PTGES	1.92903	3.81365	14.7063	6.11208e-45	5.77487e-44	90.8472
EPN3	1.92482	2.27113	22.1339	1.62497e-90	6.37113e-89	195.448
S100P	1.91836	4.20429	7.27459	6.46862e-13	1.75623e-12	17.7401
FOXE1	1.91803	1.82489	9.571	6.37076e-21	2.44034e-20	35.9244
GINS2	1.91798	2.32773	20.6593	9.80381e-81	2.83618e-79	172.984
TNFRSF18	1.91215	2.72811	15.0375	9.74012e-47	9.87739e-46	94.9673
C15orf48	1.91086	4.04778	12.0267	1.92149e-31	1.11273e-30	59.9437
SULF1	1.90926	3.75742	14.8756	7.4229e-46	7.28312e-45	92.9457
CENPU	1.88976	2.68953	21.4972	2.94394e-86	9.98752e-85	185.667
EZH2	1.88464	2.55043	22.4846	6.98819e-93	2.94569e-91	200.884
EIF4EBP1	1.8784	5.45703	14.6752	8.9974e-45	8.46031e-44	90.4624
PFN2	1.86592	4.98778	12.4484	1.95392e-33	1.22976e-32	64.5017
ITGB4	1.86363	5.1555	12.4717	1.51243e-33	9.57728e-33	64.7561
NPM3	1.85979	4.74749	21.7502	6.06497e-88	2.18997e-86	189.54
NDC80	1.85928	2.14616	21.0271	3.79326e-83	1.17897e-81	178.524
GALNT14	1.85803	2.11242	14.9044	5.17808e-46	5.10608e-45	93.3042
IVL	1.8484	1.92437	9.23514	1.23184e-19	4.48924e-19	32.995
UHRF1	1.84351	2.05036	22.3133	1.00536e-91	4.08866e-90	198.224
ARNTL2	1.84212	2.66437	14.9038	5.21612e-46	5.14101e-45	93.2969
ANKRD22	1.84176	2.95671	16.3767	2.8632e-54	3.73205e-53	112.237
SPTBN2	1.83886	2.64626	22.4295	1.65036e-92	6.86824e-91	200.027
TFAP2A	1.83855	1.85914	17.0954	1.79343e-58	2.68509e-57	121.879
PAICS	1.83262	4.17699	26.2004	1.06754e-118	8.2558e-117	260.201
BUB1	1.82897	2.33288	21.7024	1.26365e-87	4.52129e-86	188.808
GCLC	1.82882	3.55741	11.8109	1.91995e-30	1.06959e-29	57.6579
NMU	1.82517	1.91115	13.5166	1.04168e-38	7.86986e-38	76.5715
CENPW	1.82429	3.68473	14.9528	2.82295e-46	2.80766e-45	93.9081
TTK	1.82078	1.94772	19.4345	7.6457e-73	1.78791e-71	154.862
TYMS	1.81826	3.42315	20.2613	3.80687e-78	1.01326e-76	167.038
MEX3A	1.81632	1.97903	17.333	6.92417e-60	1.08983e-58	125.122
LGR4	1.81292	3.03465	20.0193	1.39105e-76	3.5303e-75	163.449
EFNA4	1.80799	3.72153	26.4795	1.10882e-120	8.92643e-119	264.76
UBE2S	1.80737	3.23481	17.0518	3.24754e-58	4.79274e-57	121.288
CCNE1	1.79474	2.08279	18.7394	1.80176e-68	3.68284e-67	144.824
CP	1.79302	3.86904	9.32208	5.77116e-20	2.12968e-19	33.7446
RAC3	1.78692	3.06402	16.7495	1.94922e-56	2.71358e-55	117.208
IL20RB	1.78564	1.98912	10.2747	9.69601e-24	4.15305e-23	42.3479
PKP3	1.77539	4.53713	20.1872	1.14952e-77	3.03087e-76	165.936
DAPL1	1.77229	1.89189	7.60628	5.90336e-14	1.67887e-13	20.093
GTSE1	1.76838	1.97493	21.1341	7.47381e-84	2.36406e-82	180.144
KIF23	1.76553	2.16238	20.2472	4.69727e-78	1.24687e-76	166.828
CENPM	1.76501	2.72878	18.769	1.17771e-68	2.42746e-67	145.248
CKS1B	1.7614	3.76413	20.2937	2.34963e-78	6.27089e-77	167.519
MAD2L1	1.75886	2.24667	20.1111	3.56282e-77	9.17228e-76	164.808
NCAPG	1.75873	1.99956	21.5274	1.85191e-86	6.37076e-85	186.13
PFKP	1.75543	4.73679	18.5783	1.80941e-67	3.56851e-66	142.525
CDKN2A	1.75536	2.15898	10.6346	3.03771e-25	1.37774e-24	45.78
EFNA3	1.74907	2.02504	20.2998	2.14407e-78	5.7457e-77	167.61
RHCG	1.74525	1.70654	7.71065	2.72633e-14	7.87896e-14	20.853
HMMR	1.74375	2.11768	21.5819	8.03274e-87	2.79269e-85	186.963
APOBEC3B	1.74242	2.5141	13.6667	1.78535e-39	1.38341e-38	78.3257
FANCI	1.74087	2.57327	20.1307	2.66422e-77	6.92238e-76	165.098
SEMA4B	1.73827	4.88906	16.9477	1.33717e-57	1.92567e-56	119.878
RAD51AP1	1.73715	2.46435	18.2177	3.03897e-65	5.63156e-64	137.417
LMNB1	1.73372	3.7308	20.9168	2.0165e-82	6.11266e-81	176.858
GREM1	1.72747	1.83024	14.4494	1.45316e-43	1.30758e-42	87.6937
CDCA4	1.72469	3.46883	18.7289	2.09415e-68	4.27158e-67	144.674
MARCKSL1	1.72461	6.45951	18.6375	7.76366e-68	1.55455e-66	143.368
SPC24	1.72221	2.09165	20.8424	6.20412e-82	1.84928e-80	175.737
PKMYT1	1.72048	1.905	20.5061	9.79917e-80	2.72642e-78	170.688
GGCT	1.71921	4.93734	25.1274	4.01936e-111	2.53866e-109	242.792
P3H4	1.71846	3.37507	20.8536	5.24297e-82	1.56754e-80	175.905
BARX1	1.70805	1.58963	9.47309	1.52458e-20	5.76131e-20	35.0612
EXO1	1.70746	1.7991	20.9666	9.48348e-83	2.91069e-81	177.61
ERO1A	1.70627	4.61222	19.5107	2.50582e-73	5.90898e-72	155.974
FEN1	1.70608	3.94336	21.524	1.95124e-86	6.70075e-85	186.077
BIK	1.70516	2.99856	15.688	2.40561e-50	2.7553e-49	103.237
GBP6	1.70212	2.07358	8.00427	2.95452e-15	8.94645e-15	23.0408
COL5A2	1.69974	4.49785	13.2843	1.55407e-37	1.13187e-36	73.884
CLDN1	1.69953	5.15194	8.32816	2.34314e-16	7.43318e-16	25.5388
HIST3H2A	1.69856	2.90289	11.498	5.10559e-29	2.68584e-28	54.4012
TSKU	1.69295	4.18364	16.1896	3.41598e-53	4.28207e-52	109.768
PRR11	1.68928	2.43251	19.1549	4.48225e-71	9.9038e-70	150.803
BOP1	1.68202	4.11609	20.2428	5.02139e-78	1.33111e-76	166.762
RAD54L	1.66196	1.77932	19.6494	3.27557e-74	7.94346e-73	158.003
OCIAD2	1.65416	4.82842	19.4125	1.05382e-72	2.45554e-71	154.542
TIMELESS	1.65371	3.26368	21.34	3.25158e-85	1.07346e-83	183.271
SERINC2	1.65027	5.29124	15.403	9.41165e-49	1.01411e-47	99.5863
FUT2	1.64906	2.2835	16.7857	1.19713e-56	1.67488e-55	117.694
CDCA3	1.64511	1.78559	19.7586	6.56349e-75	1.6136e-73	159.606
FAM83B	1.64392	1.59865	11.4352	9.77999e-29	5.08223e-28	53.7561
PIMREG	1.64355	1.80832	18.4851	6.83811e-67	1.32728e-65	141.199
PDIA4	1.64197	6.9061	23.519	6.10806e-100	2.99951e-98	217.1
SOX15	1.64137	2.17363	9.47097	1.55354e-20	5.86738e-20	35.0425
SLC7A11	1.63949	2.01881	11.0818	3.60316e-27	1.7644e-26	50.1775
AK4	1.63547	2.16761	16.6188	1.13051e-55	1.53361e-54	115.457
SKA3	1.63467	1.78953	21.5376	1.58419e-86	5.45935e-85	186.285
TNNT1	1.63148	2.42407	9.63183	3.69082e-21	1.42827e-20	36.4645
MELTF	1.63027	1.99663	13.5619	6.13177e-39	4.68298e-38	77.0985
GRHL3	1.62919	1.59613	12.3161	8.34882e-33	5.12487e-32	63.0588
LGALS7B	1.62815	1.736	7.74363	2.13177e-14	6.19719e-14	21.0951
GOLM1	1.62741	5.01088	13.8587	1.8346e-40	1.47211e-39	80.5889
IGFBP2	1.62645	5.17837	8.04302	2.19164e-15	6.67137e-15	23.3351
DSG2	1.62529	5.09806	16.0889	1.28658e-52	1.58348e-51	108.447
SHMT2	1.625	4.64366	21.4787	3.90555e-86	1.3227e-84	185.385
RCC1	1.61959	4.01721	27.0197	1.55391e-124	1.32136e-122	273.616
SYT7	1.61922	2.43626	12.4536	1.84513e-33	1.16204e-32	64.5586
TNFRSF21	1.61879	5.38994	17.2688	1.67148e-59	2.59754e-58	124.244
C19orf48	1.61855	4.02843	19.5827	8.72614e-74	2.08779e-72	157.026
CABYR	1.61745	1.67688	12.4059	3.12079e-33	1.95042e-32	64.0364
KRT80	1.61661	3.25872	13.0521	2.23756e-36	1.56358e-35	71.2323
SKA1	1.61585	1.76702	18.6813	4.14191e-68	8.36171e-67	143.995
SERPINB13	1.6119	1.54858	7.53602	9.87922e-14	2.78618e-13	19.5867
CYP4F11	1.60422	1.94752	7.58086	7.11533e-14	2.01771e-13	19.9094
MTHFD2	1.60289	4.22949	17.83	7.05776e-63	1.21079e-61	131.987
MAGEA4	1.59383	1.48386	6.68336	3.6541e-11	9.10651e-11	13.7842
SLC25A10	1.59266	2.68846	21.5702	9.61923e-87	3.33246e-85	186.783
SPC25	1.59133	2.02078	19.3018	5.29629e-72	1.21253e-70	152.932
KRT6C	1.58977	1.53189	7.45677	1.75699e-13	4.90234e-13	19.0206
NTS	1.58852	2.49602	4.83939	1.48223e-06	2.8539e-06	3.46984
CKAP2L	1.58802	1.73101	20.4903	1.24037e-79	3.44133e-78	170.453
ABCC5	1.58727	3.18666	10.7617	8.73941e-26	4.05643e-25	47.0152
ATAD2	1.58473	2.95769	20.4145	3.86171e-79	1.05501e-77	169.32
PTGFRN	1.58064	4.33123	15.7665	8.69578e-51	1.00833e-49	104.251
PHLDA2	1.58015	4.06297	12.8499	2.21927e-35	1.49087e-34	68.9516
JPT1	1.57898	5.27974	21.7253	8.89551e-88	3.20027e-86	189.158
ORC1	1.57729	1.85601	19.7592	6.50966e-75	1.60237e-73	159.614
EPHB3	1.57196	3.26428	12.683	1.44696e-34	9.4553e-34	67.0882
TEDC2	1.56787	1.66935	22.7885	6.06625e-95	2.65981e-93	205.62
ADM2	1.56784	1.87093	18.5782	1.81215e-67	3.57032e-66	142.523
RAD51	1.56556	1.96864	19.3009	5.36993e-72	1.22796e-70	152.918
FAM111B	1.56463	1.94997	18.4619	9.51453e-67	1.8377e-65	140.87
CAPNS2	1.56446	1.6354	7.91808	5.71514e-15	1.70586e-14	22.391
PANX2	1.56292	2.34871	12.3647	4.90413e-33	3.03886e-32	63.5874
TMEM184A	1.56207	2.11995	16.6	1.45472e-55	1.96392e-54	115.206
RACGAP1	1.55977	3.28543	18.7406	1.77228e-68	3.62635e-67	144.841
FSCN1	1.55966	5.36252	9.97688	1.58104e-22	6.45262e-22	39.5829
H2AFX	1.55767	4.86385	18.9105	1.53804e-69	3.24858e-68	147.278
MAGEA3	1.55608	1.42886	7.4953	1.32883e-13	3.72676e-13	19.2952
MIF	1.55542	5.42622	15.4021	9.52328e-49	1.02558e-47	99.5746
DEPDC1B	1.5531	1.6366	19.9312	5.13095e-76	1.29049e-74	162.148
CTSV	1.54885	1.85204	12.1671	4.22911e-32	2.52576e-31	61.4471
ASPM	1.5461	1.61694	19.7459	7.92085e-75	1.94244e-73	159.419
GSDMC	1.54602	1.86271	12.0959	9.13218e-32	5.37559e-31	60.6825
KAT2A	1.54531	4.12456	21.6375	3.4235e-87	1.20516e-85	187.814
COL5A1	1.54385	4.4377	11.7481	3.73013e-30	2.05702e-29	56.9985
ORC6	1.54154	1.68512	20.3635	8.2775e-79	2.23652e-77	168.56
DTL	1.54116	2.2732	18.6346	8.08878e-68	1.618e-66	143.327
SOX4	1.54061	4.97513	17.7879	1.27052e-62	2.17017e-61	131.401
CBX2	1.54025	2.0456	13.5974	4.03971e-39	3.09969e-38	77.5135
ADH7	1.53912	1.8217	6.194	8.19014e-10	1.90187e-09	10.7447
SLC9A3R1	1.53861	5.37244	12.2014	2.91356e-32	1.75125e-31	61.8172
DEPDC1	1.53852	1.57352	19.6138	5.52435e-74	1.33147e-72	157.482
ARHGEF19	1.53763	3.41976	17.5297	4.59362e-61	7.48817e-60	127.826
INAVA	1.53602	2.77381	18.2402	2.21112e-65	4.10133e-64	137.734
TPBG	1.53014	2.89294	18.7684	1.18777e-68	2.44564e-67	145.24
SERPINB3	1.52913	2.1063	6.54612	8.92692e-11	2.1818e-10	12.9101
RNASEH2A	1.52773	3.75092	17.991	7.40704e-64	1.31671e-62	134.234
PMAIP1	1.52695	3.25855	13.7858	4.36206e-40	3.45221e-39	79.7274
OIP5	1.52693	1.87566	17.7595	1.89001e-62	3.21154e-61	131.006
ASNS	1.52373	3.33875	16.7725	1.43099e-56	2.00064e-55	117.516
PLOD2	1.52342	3.68461	13.6055	3.67123e-39	2.82357e-38	77.6087
MCM7	1.52311	4.99484	17.555	3.23832e-61	5.3097e-60	128.174
HIST1H2BH	1.52288	1.56575	11.0976	3.07065e-27	1.50829e-26	50.3362
FAT2	1.52158	1.53733	9.0017	9.16118e-19	3.21173e-18	31.0119
SKP2	1.52141	3.04882	14.7711	2.73398e-45	2.61458e-44	91.648
DLX5	1.52001	1.53879	9.73241	1.48737e-21	5.84681e-21	37.3639
ECE2	1.51871	1.90726	17.1441	9.22317e-59	1.39792e-57	122.542
KDELR3	1.51551	4.13852	15.8761	2.08861e-51	2.48496e-50	105.671
ALG3	1.51272	4.41502	17.8406	6.08716e-63	1.04702e-61	132.135
HIST1H2AE	1.51076	1.81989	11.5613	2.64281e-29	1.40521e-28	55.0548
WDR72	1.5056	1.65314	11.095	3.15455e-27	1.54796e-26	50.3094
ACTL6A	1.50527	4.51895	16.2176	2.35828e-53	2.9771e-52	110.137
RAPGEFL1	1.50468	2.45899	10.5086	1.03231e-24	4.58045e-24	44.5675
IRF6	1.50464	4.68535	11.8815	9.07194e-31	5.12658e-30	58.4024
C17orf53	1.50348	1.7794	19.6028	6.49719e-74	1.5602e-72	157.32
FBXO32	1.50348	2.96791	16.3417	4.55753e-54	5.89747e-53	111.774
CALML5	1.50338	1.45841	6.53148	9.80976e-11	2.39341e-10	12.8179
SPAG4	1.5015	2.40435	16.2223	2.2178e-53	2.80516e-52	110.198
POSTN	1.49866	5.14123	10.4646	1.57764e-24	6.95299e-24	44.1471
SPRR2E	1.49676	1.59115	5.97967	2.99229e-09	6.74984e-09	9.48141
AHNAK2	1.49232	2.49762	11.0051	7.78672e-27	3.75994e-26	49.4131
PTPRZ1	1.48682	1.71086	8.92908	1.6951e-18	5.88283e-18	30.4039
ARTN	1.48588	1.56124	10.9308	1.63597e-26	7.8074e-26	48.6768
ARHGAP11A	1.48408	2.04671	18.6646	5.26806e-68	1.06025e-66	143.755
ESPN	1.48125	1.99053	13.8725	1.55612e-40	1.2512e-39	80.7527
POLR2H	1.48115	4.37127	20.1599	1.72358e-77	4.50216e-76	165.532
SIX2	1.47898	1.71228	10.2858	8.72566e-24	3.74314e-23	42.4523
MND1	1.47827	1.68568	21.6455	3.02846e-87	1.06993e-85	187.936
FKBP4	1.47785	4.80754	16.2951	8.46683e-54	1.08631e-52	111.157
PSMG3	1.4771	4.32006	22.1843	7.43626e-91	2.95689e-89	196.228
MCM6	1.47055	3.87323	20.0128	1.53217e-76	3.88341e-75	163.353
HOXB7	1.46933	2.70593	11.6302	1.28668e-29	6.94732e-29	55.7693
KCNN4	1.46841	2.72809	9.73058	1.51223e-21	5.93977e-21	37.3475
ADAM12	1.46497	1.82686	14.0536	1.77898e-41	1.48447e-40	82.9102
TACC3	1.46471	3.09646	19.5229	2.09614e-73	4.95482e-72	156.152
TMEM79	1.46315	2.56412	15.843	3.21687e-51	3.80428e-50	105.241
GPI	1.46156	5.60053	17.2388	2.52235e-59	3.89822e-58	123.834
CCT5	1.45912	5.48847	19.4191	9.56963e-73	2.2325e-71	154.638
PPP1R14D	1.45588	1.56644	7.95821	4.2067e-15	1.26368e-14	22.6928
PPIF	1.45385	4.88795	18.3943	2.48921e-66	4.74713e-65	139.911
MAGEA6	1.45325	1.3322	7.26655	6.84727e-13	1.85544e-12	17.6842
PCNA	1.45102	6.11117	17.8672	4.19837e-63	7.27236e-62	132.505
IGLL5	1.44972	4.76578	7.61758	5.43219e-14	1.54734e-13	20.1748
ALDH18A1	1.44799	4.70831	29.2987	5.94864e-141	7.08177e-139	311.347
MFAP2	1.44787	3.43933	12.6582	1.90854e-34	1.24179e-33	66.813
UPK1B	1.4461	1.83114	5.40285	7.9891e-08	1.66709e-07	6.28997
FHL2	1.44493	2.88523	13.2829	1.57921e-37	1.14976e-36	73.868
TONSL	1.44421	2.08677	19.6426	3.62128e-74	8.7602e-73	157.903
MCM10	1.44169	1.51388	19.1057	9.14909e-71	2.00575e-69	150.091
GGH	1.44022	3.31474	12.2175	2.44791e-32	1.47498e-31	61.9902
GMNN	1.43218	3.17386	19.4445	6.6035e-73	1.54604e-71	155.008
HSPE1	1.43084	5.48749	20.6402	1.30727e-80	3.74872e-79	172.697
NCCRP1	1.42928	1.6733	9.05404	5.86424e-19	2.07402e-18	31.4527
LMNB2	1.42708	4.20819	15.5397	1.63063e-49	1.80759e-48	101.332
HIST1H2BG	1.42525	1.6343	11.7898	2.40099e-30	1.33379e-29	57.436
C1QTNF6	1.42159	2.24843	17.6069	1.5757e-61	2.60754e-60	128.892
PLXNB3	1.42127	1.67475	15.3606	1.6179e-48	1.72907e-47	99.0469
TUBA1C	1.41986	5.11649	16.655	6.95067e-56	9.48798e-55	115.941
SOX21	1.41773	1.5857	9.14346	2.72288e-19	9.77263e-19	32.2109
CHEK1	1.41721	1.89502	20.6311	1.5e-80	4.28886e-79	172.56
TPI1	1.41585	7.8167	18.7425	1.72381e-68	3.53084e-67	144.868
YDJC	1.41405	3.85626	17.8536	5.08093e-63	8.76249e-62	132.315
PTPRH	1.41072	1.4232	13.1799	5.17415e-37	3.70123e-36	72.688
KRT19	1.4106	8.30367	9.35649	4.26779e-20	1.58084e-19	34.0431
GPC1	1.41048	4.26161	8.61714	2.27116e-17	7.53335e-17	27.8413
SFXN1	1.40909	2.95983	23.7115	2.88757e-101	1.46187e-99	220.145
AKR1C1	1.40705	3.30403	5.43396	6.74298e-08	1.41343e-07	6.45428
ITPKA	1.40461	1.48448	11.0965	3.1057e-27	1.52437e-26	50.3249
VTCN1	1.40384	1.7832	8.85757	3.09447e-18	1.06379e-17	29.8094
HSPD1	1.40232	6.28516	21.0028	5.48641e-83	1.69716e-81	178.156
TCN1	1.4	1.47604	7.47081	1.58723e-13	4.435e-13	19.1205
SIX1	1.39804	2.05121	13.8261	2.70239e-40	2.15522e-39	80.2037
CCNF	1.39748	2.08529	21.7093	1.13689e-87	4.07517e-86	188.913
DKC1	1.39648	4.45393	21.2567	1.15831e-84	3.77324e-83	182.004
NCAPD2	1.39644	4.15093	15.4246	7.14305e-49	7.73063e-48	99.8609
C2CD4A	1.39617	1.61295	11.7846	2.53752e-30	1.40804e-29	57.381
NCAPG2	1.39546	2.43671	19.6409	3.70946e-74	8.96248e-73	157.879
FDCSP	1.39511	2.28432	6.25086	5.76815e-10	1.35224e-09	11.0868
CENPH	1.39304	2.47502	18.3405	5.33739e-66	1.01101e-64	139.151
TMEM158	1.39177	2.07667	10.6015	4.19444e-25	1.89319e-24	45.4602
PPAT	1.39071	2.26855	22.4616	1.00003e-92	4.19733e-91	200.527
SRPK1	1.39047	3.70155	26.3937	4.51655e-120	3.56299e-118	263.358
JUP	1.38963	6.74571	13.1238	9.85541e-37	6.98124e-36	72.0474
HILPDA	1.38772	3.68997	11.847	1.30905e-30	7.34675e-30	58.0382
ESPL1	1.38566	1.53321	18.387	2.75813e-66	5.25489e-65	139.809
CPXM1	1.38535	2.62166	11.9819	3.10953e-31	1.78494e-30	59.4656
TTLL12	1.38403	4.12646	14.7977	1.96247e-45	1.88872e-44	91.978
PLEKHG6	1.38283	2.19293	14.5989	2.31086e-44	2.1351e-43	89.5236
FAM83H	1.37963	4.61036	17.0631	2.78344e-58	4.1171e-57	121.441
LDHA	1.37616	6.96105	19.7129	1.28787e-74	3.14024e-73	158.934
CCT3	1.37612	6.268	24.7716	1.25047e-108	7.58116e-107	237.064
SERPINB4	1.37302	1.3267	7.56692	7.88146e-14	2.23077e-13	19.8088
BZW2	1.37288	4.72202	22.5647	2.00545e-93	8.54515e-92	202.13
LY6K	1.37137	1.47225	10.7098	1.45621e-25	6.69264e-25	46.5089
STX1A	1.37035	1.92466	16.6913	4.26854e-56	5.85115e-55	116.427
CIP2A	1.36838	1.86877	16.507	5.0435e-55	6.71657e-54	113.967
ST14	1.36821	5.83025	16.9537	1.23158e-57	1.77491e-56	119.96
ADGRF4	1.36784	1.35963	12.6435	2.24859e-34	1.45917e-33	66.6501
DERL3	1.36649	2.96872	11.1495	1.8172e-27	8.97996e-27	50.8566
XPR1	1.36313	3.79255	16.5998	1.4582e-55	1.96727e-54	115.203
CCDC167	1.36306	4.64441	18.9756	6.01371e-70	1.28399e-68	148.214
SLC4A11	1.36159	2.02428	10.7728	7.83447e-26	3.64674e-25	47.1236
CDCA2	1.36151	1.48626	18.7957	8.0335e-69	1.66634e-67	145.63
SHCBP1	1.36055	1.82362	20.5118	8.98885e-80	2.50807e-78	170.774
PAEP	1.36005	1.46413	6.02255	2.3166e-09	5.25825e-09	9.73078
TTYH3	1.35758	4.56979	17.285	1.33881e-59	2.08882e-58	124.465
MRPL3	1.35335	5.28798	22.5028	5.26764e-93	2.22521e-91	201.166
BMP7	1.35268	2.05369	7.54299	9.3888e-14	2.65053e-13	19.6367
BARX2	1.35245	1.50138	10.9634	1.18209e-26	5.6689e-26	48.9991
TFAP2C	1.35216	3.09981	13.9757	4.53371e-41	3.7184e-40	81.9795
PABPC1L	1.3517	2.50841	12.9375	8.24003e-36	5.64361e-35	69.9364
MRPL12	1.3489	4.49365	16.4614	9.27841e-55	1.22731e-53	113.36
FLAD1	1.34724	3.8158	24.3851	6.21677e-106	3.50908e-104	230.868
SLC16A1	1.34474	3.00147	9.11309	3.53598e-19	1.26424e-18	31.9526
F12	1.34141	1.546	15.8499	2.9367e-51	3.47923e-50	105.332
ADAMDEC1	1.34135	2.03832	10.4767	1.40455e-24	6.20268e-24	44.2623
SLC50A1	1.34054	5.03706	17.4131	2.29994e-60	3.67298e-59	126.22
DSCC1	1.33689	2.07275	17.2575	1.95396e-59	3.02933e-58	124.088
RCC2	1.33192	5.60154	19.6119	5.68254e-74	1.36792e-72	157.454
SELENOI	1.33118	3.09136	17.4782	9.36257e-61	1.51365e-59	127.116
XDH	1.33102	1.47902	13.0965	1.34723e-36	9.49535e-36	71.7366
SLC1A4	1.33091	3.25349	13.4126	3.51027e-38	2.61183e-37	75.3633
CT83	1.33063	1.29167	7.53315	1.00881e-13	2.84385e-13	19.5661
PPP2R2C	1.32709	1.26075	10.727	1.23029e-25	5.67292e-25	46.6761
E2F1	1.32633	3.14725	15.0146	1.29894e-46	1.30914e-45	94.6808
MYEOV	1.32462	1.29666	9.26055	9.87657e-20	3.61209e-19	33.2134
OTX1	1.3239	1.36002	15.0586	7.46753e-47	7.59237e-46	95.2318
PRRX2	1.32201	2.10517	11.1812	1.31791e-27	6.53896e-27	51.1753
CKS2	1.32181	5.47356	13.1741	5.53621e-37	3.95016e-36	72.6208
ESRP1	1.32166	4.63517	20.6386	1.33864e-80	3.83307e-79	172.673
PC	1.32042	2.70335	15.5074	2.46846e-49	2.71794e-48	100.919
PAK1	1.31919	3.99338	19.175	3.35026e-71	7.45291e-70	151.093
MDFI	1.31737	3.31271	11.3329	2.80334e-28	1.43028e-27	52.7111
GRHL1	1.3167	2.12041	13.9899	3.82574e-41	3.14563e-40	82.1484
DTYMK	1.31554	3.76024	20.4467	2.38441e-79	6.55979e-78	169.801
EXOSC5	1.31364	3.91236	17.9156	2.13155e-63	3.72178e-62	133.181
FKBP10	1.31357	4.56663	10.6787	1.97404e-25	9.0198e-25	46.2073
HES6	1.31333	2.46519	10.2516	1.2061e-23	5.14921e-23	42.1316
CHEK2	1.31309	2.35735	18.1551	7.35487e-65	1.34894e-63	136.536
CHTF18	1.31174	2.03375	17.1826	5.44607e-59	8.33156e-58	123.067
SRPX2	1.31105	3.06032	11.5868	2.02551e-29	1.08382e-28	55.3189
SLC35F2	1.31086	3.18942	15.122	3.35491e-47	3.45029e-46	96.0284
TFF1	1.31016	1.38078	5.80455	8.3692e-09	1.83909e-08	8.48024
PLEKHN1	1.30998	1.5775	16.9915	7.3717e-58	1.07261e-56	120.471
BRIX1	1.30695	3.40145	19.5636	1.15407e-73	2.74448e-72	156.747
EYA2	1.30641	2.35398	8.0926	1.49297e-15	4.57511e-15	23.7133
MIS18A	1.30427	3.12744	20.6014	2.34134e-80	6.6365e-79	172.116
RASAL1	1.30199	1.34652	16.1573	5.22688e-53	6.51057e-52	109.344
HPRT1	1.29965	4.71598	17.6443	9.37885e-62	1.56524e-60	129.409
RHBDL2	1.29822	1.85164	15.5398	1.62803e-49	1.80573e-48	101.333
SBSN	1.29821	1.31021	6.7828	1.8936e-11	4.78774e-11	14.428
KIF14	1.2975	1.31895	19.0207	3.13218e-70	6.73883e-69	148.864
TRIM16L	1.29416	2.1913	8.92678	1.72839e-18	5.9973e-18	30.3847
KNTC1	1.29361	1.87442	19.8746	1.18618e-75	2.95688e-74	161.312
IGF2BP3	1.29353	1.30121	12.3614	5.08547e-33	3.14725e-32	63.5513
CA12	1.29226	2.78225	7.32018	4.68058e-13	1.2798e-12	18.0579
LAPTM4B	1.29129	6.29649	14.68	8.47774e-45	7.97932e-44	90.5216
COA6	1.28885	4.32693	15.2794	4.55393e-48	4.80671e-47	98.0166
DUSP9	1.28799	1.22034	10.8703	2.98867e-26	1.40918e-25	48.0792
CCDC34	1.28637	2.21842	17.6763	6.01016e-62	1.00646e-60	129.853
CCDC58	1.28633	3.32874	18.1095	1.40018e-64	2.54428e-63	135.894
CKAP2	1.28596	2.97619	17.3063	1.00009e-59	1.56907e-58	124.756
UGDH	1.28518	4.70768	11.6702	8.46109e-30	4.58992e-29	56.1854
WASF1	1.28482	2.28343	11.847	1.30953e-30	7.34734e-30	58.0379
XRCC2	1.28148	1.37086	18.8258	5.20409e-69	1.08518e-67	146.062
GCNT3	1.28126	1.46076	9.04964	6.08894e-19	2.15194e-18	31.4155
STYK1	1.2806	1.73597	17.3534	5.22887e-60	8.25649e-59	125.402
ALDOA	1.27985	7.75435	18.0827	2.0403e-64	3.69039e-63	135.519
PSPH	1.27877	3.03767	14.0212	2.62487e-41	2.17554e-40	82.5232
CHAF1B	1.27874	1.90646	20.376	6.8711e-79	1.85908e-77	168.745
ADGRG1	1.27854	4.34766	13.7041	1.14844e-39	8.98402e-39	78.7645
RAB5IF	1.27778	4.50326	17.5487	3.53275e-61	5.78281e-60	128.087
S100A16	1.27761	6.83988	10.6749	2.049e-25	9.35143e-25	46.1704
MZB1	1.27756	3.50993	7.84592	9.88197e-15	2.92161e-14	21.8518
UCK2	1.27713	2.65816	13.2733	1.76485e-37	1.28349e-36	73.7575
SERPINE2	1.27709	2.43663	10.2405	1.34035e-23	5.70994e-23	42.0271
RANBP1	1.27647	4.10637	17.0745	2.38371e-58	3.53382e-57	121.596
BICDL1	1.27594	2.15862	15.3049	3.29419e-48	3.49017e-47	98.339
KIF26B	1.27572	1.65936	16.1915	3.33072e-53	4.17786e-52	109.793
AHCY	1.27555	5.66478	16.4177	1.65958e-54	2.182e-53	112.781
GPRIN1	1.27537	1.6397	17.3399	6.29865e-60	9.92176e-59	125.217
LSR	1.27453	6.14327	15.787	6.6628e-51	7.77181e-50	104.516
KIF22	1.27323	3.693	20.5182	8.16712e-80	2.28854e-78	170.869
CKAP4	1.27026	5.53798	17.4233	1.99756e-60	3.19788e-59	126.361
SLC29A4	1.2701	1.71904	11.7276	4.63022e-30	2.54196e-29	56.7839
KHDC4	1.27006	3.29057	17.7151	3.50498e-62	5.93009e-61	130.39
ENO1	1.27001	8.80917	18.7975	7.81996e-69	1.62376e-67	145.656
STIL	1.26997	1.53168	21.6798	1.78816e-87	6.36321e-86	188.461
SLC16A9	1.26843	1.81495	9.86879	4.2835e-22	1.72173e-21	38.5961
KLK6	1.26723	1.21572	7.74226	2.15379e-14	6.25933e-14	21.085
NIPSNAP1	1.26599	4.82171	18.7088	2.79603e-68	5.67379e-67	144.386
SLC25A39	1.26523	5.61236	21.2857	7.43852e-85	2.43119e-83	182.446
MYO19	1.26377	2.2989	22.5298	3.45458e-93	1.46562e-91	201.587
CBR3	1.26346	2.97231	9.2258	1.33594e-19	4.8623e-19	32.9148
ARHGEF16	1.26201	2.6863	16.8058	9.12917e-57	1.2818e-55	117.964
B4GALT2	1.26197	4.13566	22.2356	3.35625e-91	1.35096e-89	197.021
SOX12	1.26172	2.97542	15.8215	4.25469e-51	5.00748e-50	104.963
PAX9	1.26017	1.55294	11.2106	9.77168e-28	4.88286e-27	51.4721
KRTCAP3	1.25996	4.68516	11.6285	1.31031e-29	7.071e-29	55.7512
BYSL	1.25819	3.69223	19.8871	9.85832e-76	2.4637e-74	161.497
BAIAP2L2	1.25748	1.44887	12.596	3.81473e-34	2.45843e-33	66.1248
CCT6A	1.25717	5.90797	17.9313	1.71104e-63	2.9982e-62	133.4
MEST	1.25714	3.98357	13.7913	4.08864e-40	3.24236e-39	79.7918
NET1	1.25562	5.11241	16.4052	1.96156e-54	2.56872e-53	112.614
SLC52A2	1.25338	4.59148	18.146	8.36433e-65	1.53123e-63	136.408
ABCA12	1.25319	1.18332	13.5413	7.80042e-39	5.91597e-38	76.8591
SBK1	1.25255	2.134	10.6666	2.22322e-25	1.01348e-24	46.0895
PRDX4	1.25235	5.73252	17.296	1.15152e-59	1.80377e-58	124.615
OVOL1	1.25134	1.47771	13.3471	7.51391e-38	5.53207e-37	74.6065
MXRA5	1.24981	3.53624	9.82475	6.41295e-22	2.5588e-21	38.1966
MLLT11	1.24972	2.24146	10.5212	9.14305e-25	4.0688e-24	44.6878
ZNF692	1.24834	2.87102	16.1438	6.24865e-53	7.77342e-52	109.166
POLE2	1.246	1.64147	18.8379	4.37645e-69	9.14538e-68	146.235
PRSS22	1.24576	3.31815	10.243	1.30847e-23	5.57653e-23	42.0509
H1F0	1.24572	6.94344	16.0362	2.57269e-52	3.13884e-51	107.757
TNFRSF25	1.24467	2.078	13.7983	3.7614e-40	2.98646e-39	79.8748
HOXC10	1.24378	1.17459	8.78246	5.79661e-18	1.96926e-17	29.1895
TXNDC17	1.24312	3.92762	15.8697	2.27106e-51	2.70039e-50	105.588
WDHD1	1.24255	1.90771	18.9016	1.74875e-69	3.68967e-68	147.15
E2F8	1.24132	1.38898	20.1716	1.45016e-77	3.80314e-76	165.704
HSPB1	1.24047	8.32047	10.3649	4.10465e-24	1.78261e-23	43.1996
CDC25C	1.24038	1.27733	20.306	1.95559e-78	5.24776e-77	167.702
RAET1L	1.23957	1.14744	8.19833	6.53899e-16	2.03946e-15	24.527
RPL22L1	1.23828	3.79298	13.0465	2.38464e-36	1.66282e-35	71.169
SNRPE	1.2376	5.10609	21.7635	4.94473e-88	1.79205e-86	189.744
C10orf99	1.23693	1.16434	6.87822	9.99597e-12	2.55998e-11	15.054
NUP155	1.236	2.89184	18.4606	9.6834e-67	1.86848e-65	140.852
TMEM177	1.2346	2.38595	26.074	8.41404e-118	6.38135e-116	258.141
SIX4	1.23359	1.79301	18.1154	1.28756e-64	2.34616e-63	135.978
COCH	1.2329	1.35541	10.0731	6.46194e-23	2.67902e-22	40.469
NUDT1	1.23255	3.24377	15.9882	4.82477e-52	5.83937e-51	107.131
CHAF1A	1.23208	2.69309	15.3652	1.52489e-48	1.63145e-47	99.1059
PRSS2	1.23156	1.55413	6.63905	4.8845e-11	1.209e-10	13.5001
FIGNL1	1.23134	2.23434	18.9144	1.45391e-69	3.07417e-68	147.334
AIM2	1.23057	1.90851	9.70807	1.85454e-21	7.25671e-21	37.1456
TMPRSS11D	1.22998	1.15191	7.01028	4.0756e-12	1.06459e-11	15.9336
NOP2	1.22964	3.59161	17.5004	6.89277e-61	1.11989e-59	127.421
PADI3	1.22845	1.14921	6.70966	3.07348e-11	7.68488e-11	13.9536
A2ML1	1.22824	1.1666	7.21592	9.78353e-13	2.6351e-12	17.3338
MMP3	1.2278	1.2298	8.95688	1.34001e-18	4.66699e-18	30.6361
HIST1H3H	1.22738	1.75843	11.7913	2.36348e-30	1.31369e-29	57.4516
MGME1	1.22724	3.58531	18.5458	2.87764e-67	5.63003e-66	142.062
PUS7	1.22717	2.78409	18.631	8.52154e-68	1.70283e-66	143.275
SORD	1.2258	2.40356	16.4113	1.80888e-54	2.37037e-53	112.695
FANCG	1.22535	2.73624	17.0944	1.81807e-58	2.71991e-57	121.866
DNAJC12	1.22528	1.74257	7.75331	1.98294e-14	5.77392e-14	21.1663
HELLS	1.22428	1.49109	18.4377	1.34211e-66	2.57704e-65	140.527
RCOR2	1.22378	1.42652	11.9304	5.39164e-31	3.07068e-30	58.9191
STMN1	1.22331	4.68423	12.339	6.50499e-33	4.00682e-32	63.3067
TCF19	1.22187	3.12166	16.1366	6.86775e-53	8.53277e-52	109.072
SPOCK1	1.22134	1.51674	10.7645	8.5052e-26	3.95146e-25	47.0421
CD24	1.22046	6.01567	8.52479	4.82349e-17	1.57729e-16	27.098
ITGA11	1.21988	1.74518	11.5094	4.53278e-29	2.39284e-28	54.5193
MRPL36	1.21913	4.0291	16.9786	8.79282e-58	1.27467e-56	120.295
KIF15	1.21881	1.42723	18.7572	1.39615e-68	2.86568e-67	145.079
INCENP	1.2186	2.79959	17.0222	4.85603e-58	7.12907e-57	120.887
COMP	1.21826	2.44378	7.41319	2.40594e-13	6.67135e-13	18.7117
MRGBP	1.21822	3.41907	21.2557	1.17578e-84	3.82383e-83	181.989
SMOX	1.21681	2.57256	13.3965	4.23016e-38	3.14152e-37	75.1778
IL36G	1.21681	1.15506	7.47349	1.5567e-13	4.35154e-13	19.1396
CILP2	1.21621	1.42669	12.7044	1.13893e-34	7.47476e-34	67.3261
EME1	1.21577	1.36288	17.9241	1.89452e-63	3.31675e-62	133.298
PDCD2L	1.21559	2.71128	18.9344	1.08892e-69	2.3149e-68	147.622
CERCAM	1.21487	3.30417	13.9419	6.79146e-41	5.54236e-40	81.5775
ZP3	1.2131	1.73424	15.3414	2.068e-48	2.20291e-47	98.8025
SLC5A6	1.21193	3.06171	18.3249	6.66576e-66	1.25779e-64	138.929
IRAK1	1.21152	5.39675	19.4454	6.51641e-73	1.52747e-71	155.021
CDC25A	1.21093	1.43098	17.1718	6.31735e-59	9.62697e-58	122.919
HIST1H4H	1.21036	2.48982	10.045	8.39541e-23	3.46016e-22	40.2097
MUC20	1.20942	2.80604	8.1912	6.91533e-16	2.15376e-15	24.4718
GRTP1	1.20921	2.43611	15.8461	3.08772e-51	3.65595e-50	105.282
CLDN10	1.20846	1.53474	8.34058	2.12256e-16	6.74541e-16	25.6363
TUBG1	1.2071	4.29413	18.8583	3.2647e-69	6.85866e-68	146.527
TUBB2B	1.20708	1.5753	7.8454	9.92111e-15	2.93229e-14	21.848
LRRC15	1.20593	1.91834	9.2493	1.08924e-19	3.97696e-19	33.1166
MMP14	1.2055	6.15999	12.0189	2.09061e-31	1.20817e-30	59.8599
FUT3	1.20525	2.59296	9.62929	3.77611e-21	1.46041e-20	36.4419
MRPS12	1.20352	4.1399	15.2809	4.47011e-48	4.72332e-47	98.0351
FAM136A	1.20123	3.99622	24.0236	2.00927e-103	1.06383e-101	225.102
TLCD1	1.20087	3.53297	13.8864	1.31798e-40	1.06364e-39	80.9179
BASP1	1.20056	4.72294	9.03963	6.63206e-19	2.34095e-18	31.3311
PGLYRP3	1.1992	1.11016	8.51745	5.11965e-17	1.67302e-16	27.0392
SFXN4	1.19844	3.70151	21.5228	1.98931e-86	6.81956e-85	186.058
C16orf74	1.19809	1.78177	10.3085	7.03007e-24	3.02634e-23	42.6664
CCNO	1.197	1.99168	11.7425	3.95484e-30	2.17727e-29	56.9405
NUDT8	1.19606	2.73464	14.0053	3.17674e-41	2.62298e-40	82.3334
STRA6	1.19511	1.22997	11.6243	1.36958e-29	7.38275e-29	55.7073
PAQR4	1.19492	2.70218	16.1605	5.014e-53	6.2573e-52	109.386
DDX39A	1.19471	4.21813	16.2285	2.04405e-53	2.58874e-52	110.279
PLK4	1.19375	1.6476	18.7639	1.26775e-68	2.60759e-67	145.175
POC1A	1.19219	2.3108	19.8174	2.75855e-75	6.82445e-74	160.47
NME4	1.19143	4.40151	16.4986	5.64702e-55	7.49489e-54	113.854
PKM	1.19002	7.39855	17.4907	7.88313e-61	1.27868e-59	127.288
RPP40	1.18985	2.12582	19.8142	2.89233e-75	7.14642e-74	160.423
WISP1	1.18953	1.99027	12.3872	3.83268e-33	2.38471e-32	63.8323
NME2	1.18943	4.69205	14.9752	2.13111e-46	2.12927e-45	94.1879
CAD	1.18871	3.32633	16.7108	3.28462e-56	4.53726e-55	116.688
DDIT4	1.18792	5.81446	9.35694	4.2511e-20	1.57496e-19	34.0469
ZNF750	1.18783	2.44343	8.68224	1.32995e-17	4.46111e-17	28.3696
UNG	1.18751	4.30523	16.6933	4.15253e-56	5.70407e-55	116.455
PYCR3	1.18514	2.94756	18.0563	2.96048e-64	5.33021e-63	135.148
IDH2	1.18301	5.64134	16.4038	1.9972e-54	2.61366e-53	112.596
HRASLS	1.18102	1.32783	11.1219	2.40209e-27	1.18316e-26	50.5797
SUSD4	1.18029	2.25178	9.39823	2.95599e-20	1.10347e-19	34.4063
DONSON	1.17997	2.40376	20.4885	1.27514e-79	3.53281e-78	170.425
KNSTRN	1.17782	2.60814	16.1328	7.22538e-53	8.97144e-52	109.022
P2RY6	1.17769	1.72985	11.9477	4.47942e-31	2.55708e-30	59.1031
RHBDL1	1.17678	1.43617	13.7814	4.60096e-40	3.63689e-39	79.6744
TARS	1.17617	4.41492	17.0164	5.25509e-58	7.70917e-57	120.808
TRAF4	1.17555	4.39022	18.7161	2.51798e-68	5.12546e-67	144.491
DDR1	1.17536	5.28692	14.4126	2.28239e-43	2.03972e-42	87.2444
DBF4	1.17459	2.14386	18.284	1.18898e-65	2.22642e-64	138.353
NEIL3	1.17448	1.18872	15.6013	7.3684e-50	8.28966e-49	102.123
UQCC2	1.17323	3.11989	18.7609	1.32323e-68	2.71884e-67	145.132
ADCK5	1.17212	2.41494	17.2506	2.14808e-59	3.32766e-58	123.994
SMO	1.17192	2.56578	9.46684	1.61149e-20	6.08272e-20	35.0063
THY1	1.17057	3.70271	10.9582	1.24487e-26	5.9656e-26	48.9477
PRKDC	1.16907	4.03715	15.0903	5.00518e-47	5.11267e-46	95.6301
SRD5A1	1.169	2.21477	16.1475	5.94833e-53	7.4045e-52	109.215
DCAF13	1.16876	2.81248	22.0451	6.41702e-90	2.4571e-88	194.078
DNAJB11	1.16807	4.21065	17.0841	2.09164e-58	3.11259e-57	121.726
ILF2	1.16779	6.66472	20.6107	2.03875e-80	5.81235e-79	172.254
DCUN1D5	1.16681	4.16553	17.3193	8.35597e-60	1.31309e-58	124.935
GALNT7	1.16671	3.19836	15.5735	1.05457e-49	1.17899e-48	101.766
KIFC2	1.16665	2.22528	12.388	3.80015e-33	2.36522e-32	63.8407
LCN2	1.16655	5.05096	5.44044	6.50822e-08	1.36582e-07	6.48862
MZT2A	1.16615	2.89111	18.4992	5.59437e-67	1.09018e-65	141.399
UGT8	1.16545	1.75788	10.339	5.25768e-24	2.27381e-23	42.9542
SLC44A5	1.16514	1.40415	12.2882	1.13346e-32	6.92305e-32	62.7551
CDH24	1.16502	2.20729	14.4547	1.3629e-43	1.22805e-42	87.7575
TBRG4	1.16457	3.66154	20.6549	1.04864e-80	3.02917e-79	172.917
TMEM14A	1.16358	5.04349	13.6893	1.36836e-39	1.06577e-38	78.5902
UGT1A6	1.16283	1.15651	8.65382	1.68073e-17	5.60614e-17	28.1385
TMEM40	1.16277	1.37895	9.4839	1.38501e-20	5.24905e-20	35.1561
JPT2	1.16246	5.04599	22.465	9.49428e-93	3.99349e-91	200.578
FGFBP1	1.16234	3.3773	4.98847	7.03719e-07	1.38411e-06	4.18716
CENPN	1.16185	2.22091	15.5406	1.61044e-49	1.78722e-48	101.344
RHNO1	1.16162	3.94215	19.8966	8.56852e-76	2.1441e-74	161.636
GAL	1.16144	1.13344	8.91587	1.89506e-18	6.56637e-18	30.2938
XPOT	1.16081	4.15532	16.1089	9.88931e-53	1.22327e-51	108.709
FNDC1	1.16022	2.10007	9.34894	4.56034e-20	1.68794e-19	33.9775
FBXO45	1.15969	2.76408	14.0117	2.94378e-41	2.43472e-40	82.4092
TFB2M	1.15951	3.72235	21.8251	1.91639e-88	7.04936e-87	190.689
SFRP2	1.1588	5.48188	6.46824	1.47119e-10	3.55457e-10	12.4216
METTL1	1.15858	3.26075	19.2974	5.65017e-72	1.28904e-70	152.868
IL4I1	1.15756	2.46649	10.7906	6.57208e-26	3.0664e-25	47.2978
B4GALT4	1.15377	2.78688	12.8899	1.41306e-35	9.5812e-35	69.4003
CGREF1	1.15302	1.23533	11.9733	3.40638e-31	1.95305e-30	59.3751
HDGF	1.15252	6.71798	20.6286	1.55619e-80	4.44307e-79	172.523
ZC3HAV1L	1.15192	2.07873	16.0809	1.42972e-52	1.75744e-51	108.342
BDH1	1.15105	2.00317	14.1883	3.50143e-42	2.99167e-41	84.5274
DDX11	1.15102	2.05565	15.9816	5.2627e-52	6.35764e-51	107.044
TRAP1	1.14992	3.65652	22.099	2.79137e-90	1.08361e-88	194.908
DSC2	1.14979	2.82662	9.91964	2.68313e-22	1.08558e-21	39.0592
BNC1	1.14934	1.32685	7.02082	3.79132e-12	9.92177e-12	16.0045
PARPBP	1.14924	1.45132	16.6956	4.02648e-56	5.54255e-55	116.485
AUNIP	1.14874	1.3173	16.6972	3.94339e-56	5.43579e-55	116.506
ALDH3A1	1.14843	3.06476	4.30156	1.84203e-05	3.29146e-05	1.05634
MROH6	1.14717	2.45652	9.56529	6.70484e-21	2.56581e-20	35.8738
ETNK2	1.14708	2.09191	12.689	1.35314e-34	8.854e-34	67.1548
RAB38	1.14551	3.5365	9.65392	3.02484e-21	1.17518e-20	36.6614
GCLM	1.14299	3.4989	8.95717	1.33676e-18	4.65648e-18	30.6385
TWIST1	1.14225	1.37935	10.3349	5.4672e-24	2.36183e-23	42.9155
PDCD5	1.14177	4.5712	16.2861	9.53643e-54	1.22194e-52	111.039
CSTF2	1.14148	3.5222	21.0901	1.45793e-83	4.58945e-82	179.478
CYP4F3	1.14139	1.41143	5.91342	4.42991e-09	9.89951e-09	9.09933
DARS2	1.14082	3.40296	18.0923	1.78377e-64	3.22937e-63	135.653
GRHL2	1.13989	3.50428	16.222	2.22635e-53	2.81417e-52	110.194
NDUFS6	1.13949	5.43409	15.5466	1.49087e-49	1.65733e-48	101.421
DNA2	1.13941	1.51143	18.9178	1.38504e-69	2.93489e-68	147.382
AP1S1	1.13936	5.1292	17.5499	3.4721e-61	5.68828e-60	128.105
POF1B	1.1393	2.03374	8.43717	9.79397e-17	3.15744e-16	26.3992
CHPF	1.13889	5.34922	13.0726	1.76966e-36	1.24104e-35	71.4655
DIO2	1.13748	1.40961	11.3736	1.84471e-28	9.47946e-28	53.1263
SCG5	1.13653	1.65331	9.80605	7.60837e-22	3.02594e-21	38.0274
WNK2	1.1352	1.33181	10.8311	4.40713e-26	2.06757e-25	47.694
SDC1	1.13458	7.53355	11.2637	5.69077e-28	2.87436e-27	52.0085
ADAM23	1.13448	1.59895	6.00856	2.51873e-09	5.70651e-09	9.64926
THOC3	1.13374	2.15691	14.9842	1.90413e-46	1.90637e-45	94.3
LRFN4	1.13372	2.71699	12.5833	4.39283e-34	2.8282e-33	65.9846
PDK1	1.13316	1.82927	16.889	2.96339e-57	4.21759e-56	119.085
PPIL1	1.13267	4.44465	18.0229	4.72985e-64	8.46932e-63	134.681
CENPI	1.13128	1.28433	18.371	3.46336e-66	6.56667e-65	139.582
EXOSC4	1.1308	4.07357	15.8899	1.74386e-51	2.08362e-50	105.851
RCN3	1.13011	3.85208	9.814	7.07515e-22	2.81787e-21	38.0993
SRPRB	1.13003	4.48177	18.6139	1.08807e-67	2.16545e-66	143.032
CDK4	1.12922	4.86764	14.4602	1.2738e-43	1.14882e-42	87.8248
ITGA2	1.12914	3.58602	9.37095	3.75843e-20	1.3948e-19	34.1687
CLCN2	1.1286	1.8415	14.8505	1.01612e-45	9.90552e-45	92.6331
LAGE3	1.12762	4.41131	15.1669	1.89896e-47	1.96633e-46	96.595
PGAM5	1.12757	3.9676	17.5372	4.14188e-61	6.75738e-60	127.929
KRT10	1.12692	3.97766	10.9243	1.74647e-26	8.3186e-26	48.612
SLC12A8	1.12594	2.49159	15.0315	1.0504e-46	1.06356e-45	94.8922
HORMAD1	1.12549	1.16352	9.19458	1.7511e-19	6.34745e-19	32.6472
AOC1	1.12483	1.43133	6.80485	1.63486e-11	4.1485e-11	14.5719
CD79A	1.1243	3.48598	6.80097	1.67766e-11	4.2549e-11	14.5466
SPINT2	1.12375	6.63128	13.8866	1.31482e-40	1.06153e-39	80.9203
TCF3	1.12308	3.91001	17.1632	7.10209e-59	1.07894e-57	122.802
IER5L	1.12302	2.34962	13.052	2.24076e-36	1.56527e-35	71.2308
TRIB3	1.12281	3.37656	11.1736	1.4241e-27	7.05689e-27	51.0984
CYC1	1.12263	5.90853	14.2473	1.71238e-42	1.48112e-41	85.2391
FBXL19	1.12261	2.80349	17.1651	6.92318e-59	1.05338e-57	122.828
FAM162A	1.1223	4.0527	12.2992	1.00478e-32	6.15047e-32	62.8748
FST	1.12176	2.4351	6.13664	1.16311e-09	2.68093e-09	10.4025
ERCC6L	1.12136	1.17079	18.5802	1.7605e-67	3.47553e-66	142.552
HIST1H3D	1.12033	1.32105	11.4343	9.86807e-29	5.12664e-28	53.7472
INTS13	1.11998	3.2974	17.1968	4.48585e-59	6.88403e-58	123.26
PABPC1	1.11956	8.27938	17.4721	1.01832e-60	1.64363e-59	127.032
CCDC137	1.11945	3.69237	17.7071	3.9209e-62	6.61101e-61	130.278
DVL3	1.11913	4.64382	12.0774	1.11482e-31	6.52709e-31	60.4844
IGF2BP2	1.11846	3.06553	7.48596	1.42207e-13	3.98144e-13	19.2285
AKR1C3	1.11722	4.05089	4.86332	1.31693e-06	2.54511e-06	3.5836
BAIAP2L1	1.11649	4.13451	17.7487	2.19437e-62	3.72228e-61	130.857
PDIA6	1.11616	6.14604	17.4676	1.08363e-60	1.7476e-59	126.97
GINS4	1.11581	1.3289	15.6643	3.26889e-50	3.72453e-49	102.932
TNC	1.11435	4.60086	6.3628	2.86899e-10	6.81527e-10	11.7689
COL1A2	1.11429	6.9009	7.80672	1.32819e-14	3.89864e-14	21.5608
ATIC	1.11266	4.52311	21.9735	1.94249e-89	7.33775e-88	192.973
PCP4	1.11264	1.35355	6.3889	2.434e-10	5.81359e-10	11.9295
E2F7	1.11218	1.15992	13.2932	1.40244e-37	1.02409e-36	73.986
SERPINH1	1.11207	5.78604	14.8072	1.74302e-45	1.67916e-44	92.096
CCDC86	1.11142	3.85136	16.0539	2.03884e-52	2.49526e-51	107.989
DLG5	1.11088	2.62792	14.8839	6.69029e-46	6.57745e-45	93.0491
SGO1	1.11056	1.17878	19.4964	3.09109e-73	7.28036e-72	155.765
XXYLT1	1.10916	2.70534	11.0748	3.86477e-27	1.88892e-26	50.108
RFC5	1.10908	2.92423	16.8071	8.97052e-57	1.26133e-55	117.981
DGKA	1.10858	2.443	12.5786	4.62969e-34	2.97874e-33	65.9324
BRI3BP	1.10858	2.60644	18.0794	2.13677e-64	3.85777e-63	135.473
PNCK	1.10792	1.06769	8.73878	8.33288e-18	2.81629e-17	28.8312
PSMD2	1.1077	5.889	12.7825	4.74184e-35	3.15636e-34	68.1969
CBX3	1.10768	5.40509	21.5107	2.39367e-86	8.14886e-85	185.874
ZMYND19	1.10762	3.27461	18.4887	6.49162e-67	1.26128e-65	141.251
MCM8	1.10757	1.89786	16.5426	3.13574e-55	4.20159e-54	114.441
STAP2	1.10755	3.7261	13.8046	3.4912e-40	2.7753e-39	79.9489
ATAD3A	1.10698	3.2174	17.3867	3.30997e-60	5.25184e-59	125.858
CENPE	1.10668	1.28756	17.4532	1.32257e-60	2.12771e-59	126.772
NSUN2	1.10559	4.32653	17.9181	2.05972e-63	3.60276e-62	133.215
SIAH2	1.10428	4.24082	12.0341	1.77527e-31	1.03018e-30	60.0223
PPP1R35	1.1037	3.78328	15.5862	8.95147e-50	1.00419e-48	101.929
NGEF	1.10277	1.31802	12.8205	3.09088e-35	2.06933e-34	68.6223
ZWILCH	1.10021	2.33326	18.3197	7.17628e-66	1.35152e-64	138.856
GARS	1.0996	5.01907	19.2463	1.1884e-71	2.68937e-70	152.126
MRPL15	1.09895	5.2858	16.9013	2.50632e-57	3.58308e-56	119.252
GNG4	1.09758	1.10863	8.9512	1.40605e-18	4.89266e-18	30.5886
FBXO27	1.09526	2.42294	7.42832	2.1576e-13	5.99882e-13	18.8188
MRPL47	1.09519	4.91246	13.5943	4.18868e-39	3.21274e-38	77.4775
SINHCAF	1.094	3.87793	14.1257	7.46132e-42	6.30106e-41	83.7747
E2F2	1.09314	1.3229	17.1279	1.15042e-58	1.73561e-57	122.322
LOXL2	1.09269	2.99227	9.62532	3.91338e-21	1.51141e-20	36.4066
EPCAM	1.09122	6.72902	9.23732	1.20882e-19	4.40697e-19	33.0136
CELSR2	1.09031	2.15379	10.0615	7.20042e-23	2.97889e-22	40.3618
SLC16A14	1.08958	1.95034	8.8029	4.88876e-18	1.66372e-17	29.3577
CADM4	1.08872	3.60296	10.8676	3.06757e-26	1.44534e-25	48.0533
KCTD1	1.08837	1.9882	10.7112	1.43617e-25	6.60363e-25	46.5227
E2F3	1.0883	2.6914	18.3201	7.12824e-66	1.34376e-64	138.863
NAXE	1.08805	5.85077	15.5688	1.12011e-49	1.25085e-48	101.706
DUS1L	1.08708	4.08073	17.6929	4.77506e-62	8.03052e-61	130.082
FKBP11	1.08647	3.07559	13.8557	1.90165e-40	1.52528e-39	80.5532
H2AFZ	1.08511	6.25428	14.7721	2.69821e-45	2.58289e-44	91.6611
ZNF217	1.08491	3.77001	16.5023	5.37085e-55	7.13318e-54	113.904
NDC1	1.0848	3.09554	17.9148	2.15576e-63	3.75738e-62	133.169
KLC3	1.08476	1.46405	11.4098	1.27097e-28	6.5734e-28	53.496
OLA1	1.08447	3.95702	19.556	1.28964e-73	3.06316e-72	156.637
KCNK1	1.08422	3.30122	10.0427	8.57781e-23	3.53237e-22	40.1885
GNPNAT1	1.08403	3.18574	16.7401	2.21213e-56	3.07088e-55	117.082
CERS3	1.08277	1.00415	7.80143	1.38207e-14	4.05558e-14	21.5216
SNRPA1	1.08248	3.36446	19.3298	3.52225e-72	8.12062e-71	153.339
CSE1L	1.08039	4.97421	15.5219	2.04919e-49	2.26263e-48	101.104
TGFA	1.07982	2.97098	10.0092	1.17212e-22	4.80568e-22	39.8793
POP7	1.07922	4.85467	15.9857	4.98756e-52	6.02896e-51	107.098
RCCD1	1.07909	1.97592	19.1601	4.15594e-71	9.20351e-70	150.878
SNRPB	1.0777	7.17149	13.6733	1.65286e-39	1.28177e-38	78.4024
KREMEN2	1.07758	1.07845	8.81968	4.24936e-18	1.45039e-17	29.4962
TSTA3	1.07747	4.6599	14.8273	1.35666e-45	1.3121e-44	92.3455
FGB	1.07738	1.16401	4.51926	6.85592e-06	1.26238e-05	2.00026
SEM1	1.07718	3.23964	17.0972	1.74807e-58	2.61917e-57	121.905
MAP7D2	1.07655	1.22653	10.2281	1.50625e-23	6.40139e-23	41.9115
IGFL1	1.0765	1.07078	6.85371	1.17871e-11	3.00967e-11	14.8924
MUC13	1.07538	1.27864	5.60623	2.59556e-08	5.566e-08	7.38035
CLSPN	1.07511	1.26813	16.3907	2.37757e-54	3.10317e-53	112.422
RUVBL1	1.0751	3.42526	16.3749	2.93247e-54	3.81474e-53	112.214
ABRACL	1.07455	5.09976	12.8936	1.35489e-35	9.20265e-35	69.4421
NOP56	1.07436	4.41869	15.67	3.03631e-50	3.46354e-49	103.006
CPNE7	1.07403	1.37384	11.2659	5.56562e-28	2.81332e-27	52.0306
GMPS	1.07401	3.51405	14.1969	3.15287e-42	2.69621e-41	84.6318
XPO5	1.0734	3.14566	18.6511	6.38779e-68	1.28298e-66	143.563
TWNK	1.07334	2.43079	18.751	1.52531e-68	3.12752e-67	144.99
BLM	1.07303	1.37962	17.7143	3.54622e-62	5.98954e-61	130.378
HOMER3	1.07262	3.15033	13.0618	2.00394e-36	1.40383e-35	71.3419
WDR62	1.07232	1.30524	15.4839	3.33631e-49	3.65709e-48	100.619
TICRR	1.07218	1.10278	14.829	1.32929e-45	1.2869e-44	92.3657
PDLIM4	1.07167	2.7762	9.29168	7.52868e-20	2.76422e-19	33.4818
HPDL	1.07078	1.13167	11.5078	4.60985e-29	2.43156e-28	54.5026
MCM3	1.07056	4.92661	14.9473	3.02579e-46	3.00635e-45	93.839
PGF	1.07039	1.85715	10.5221	9.06204e-25	4.03367e-24	44.6966
SNRPG	1.07026	4.79629	14.3932	2.89185e-43	2.57267e-42	87.0089
GCAT	1.07026	2.97137	12.737	7.90208e-35	5.21399e-34	67.6894
P4HB	1.06862	7.75184	18.5053	5.12491e-67	1.00068e-65	141.487
CENPK	1.06672	1.39097	17.2944	1.17651e-59	1.84144e-58	124.594
BCL2L12	1.06616	3.17227	16.7405	2.20136e-56	3.05808e-55	117.087
EPHB2	1.06534	1.69441	11.9687	3.58066e-31	2.05058e-30	59.3255
ABHD11	1.06436	4.07717	13.5718	5.45792e-39	4.17159e-38	77.2143
EIF3B	1.06428	4.8127	18.8435	4.03723e-69	8.45451e-68	146.316
IL36RN	1.06398	0.992541	8.45021	8.81745e-17	2.85058e-16	26.5028
PARP1	1.06341	4.84913	17.7774	1.47149e-62	2.50473e-61	131.255
YWHAZ	1.06332	6.93347	18.5824	1.70648e-67	3.37567e-66	142.583
MARK1	1.06229	1.86813	9.7568	1.19173e-21	4.69686e-21	37.5832
SLC39A11	1.06182	3.47042	17.1917	4.80828e-59	7.36732e-58	123.191
ITGB8	1.05978	1.96455	9.16268	2.30711e-19	8.31837e-19	32.3747
VANGL2	1.05954	2.8946	7.47443	1.5461e-13	4.32375e-13	19.1463
RFWD3	1.05876	3.01625	18.8538	3.48164e-69	7.2988e-68	146.463
RRM1	1.05665	4.25516	15.0516	8.14714e-47	8.2705e-46	95.1451
CKMT1B	1.05656	1.10572	12.0238	1.9822e-31	1.14721e-30	59.9128
EPHX3	1.05629	2.45817	7.87558	7.89462e-15	2.34499e-14	22.0729
C11orf80	1.05574	2.62368	18.6122	1.11387e-67	2.21455e-66	143.008
MANF	1.05555	4.98733	16.6411	8.38085e-56	1.14006e-54	115.755
HOXC13	1.05555	0.963334	11.0314	5.98362e-27	2.9007e-26	49.6744
ABCB6	1.05509	1.49687	14.3446	5.23893e-43	4.62717e-42	86.4176
MTFR1	1.055	3.07161	16.7597	1.69956e-56	2.37105e-55	117.345
TWF1	1.05455	4.21446	17.2031	4.11591e-59	6.32125e-58	123.346
KNL1	1.0544	1.19448	17.9559	1.2117e-63	2.14041e-62	133.744
IKBKE	1.05439	2.69786	15.7337	1.3306e-50	1.53747e-49	103.827
TOPBP1	1.05438	3.20752	14.1964	3.17406e-42	2.71314e-41	84.6251
FAM3C	1.05394	4.17556	13.2358	2.72078e-37	1.96775e-36	73.3271
CBR1	1.05329	5.29843	7.34658	3.87792e-13	1.06522e-12	18.2427
SCRIB	1.0526	4.18609	13.3146	1.09486e-37	8.02173e-37	74.2322
RUSC1	1.05258	3.41633	19.5841	8.54357e-74	2.0466e-72	157.047
PGM2L1	1.05257	2.19334	12.5338	7.61072e-34	4.8617e-33	65.4385
PTGR1	1.05256	3.87545	7.56868	7.78005e-14	2.20302e-13	19.8215
TMEM117	1.05241	1.72128	11.7567	3.4046e-30	1.87908e-29	57.0892
CHAC2	1.05228	2.20096	13.1998	4.11707e-37	2.96125e-36	72.9153
CNOT11	1.05214	4.67262	23.1529	1.98461e-97	9.18971e-96	211.329
UQCC3	1.05211	3.26064	16.0387	2.48805e-52	3.03747e-51	107.79
PSRC1	1.05016	1.99594	14.9834	1.92269e-46	1.92396e-45	94.2904
SAA1	1.05007	3.40065	5.22155	2.10947e-07	4.2908e-07	5.35026
HIST1H1C	1.04971	5.72153	8.12325	1.17632e-15	3.61944e-15	23.9482
FBL	1.04943	5.92953	12.7649	5.77948e-35	3.83924e-34	68.0003
RBBP8NL	1.04917	1.39756	15.8193	4.37882e-51	5.1474e-50	104.934
RHOD	1.04911	4.13989	10.4958	1.16849e-24	5.17652e-24	44.4447
DSN1	1.04858	3.28562	16.9374	1.53716e-57	2.20881e-56	119.739
PFDN2	1.0467	6.24035	15.6786	2.71449e-50	3.10366e-49	103.117
TRAIP	1.04667	1.47452	19.8291	2.32062e-75	5.74828e-74	160.643
PDCD6	1.04659	3.79156	18.1753	5.53554e-65	1.01907e-63	136.819
NR2C2AP	1.04629	3.63302	15.9804	5.34532e-52	6.45348e-51	107.029
TOMM40	1.04544	4.34274	15.2928	3.84276e-48	4.06918e-47	98.1856
FAP	1.04542	1.75264	11.9509	4.33203e-31	2.47654e-30	59.1363
PHGDH	1.04404	3.0314	7.11152	2.02802e-12	5.37096e-12	16.6183
TXN	1.04374	7.45055	10.7386	1.09699e-25	5.07014e-25	46.7898
DBNDD1	1.04338	2.35362	11.5454	3.11834e-29	1.65416e-28	54.8906
STK39	1.04331	3.53777	14.0451	1.97136e-41	1.64291e-40	82.8081
HOXA10	1.043	1.01553	11.6084	1.6165e-29	8.68754e-29	55.5428
TPD52	1.04206	3.78297	14.558	3.82631e-44	3.50561e-43	89.0217
PODNL1	1.04132	1.59412	10.7683	8.19368e-26	3.81033e-25	47.0791
LYPD6B	1.04093	1.46521	9.08803	4.38409e-19	1.56121e-18	31.7401
NFE2L3	1.04086	3.28736	10.996	8.53419e-27	4.11683e-26	49.3222
TMEM106C	1.04085	4.45625	13.7135	1.02823e-39	8.05644e-39	78.8745
ADA	1.04013	2.45909	10.2502	1.22255e-23	5.21716e-23	42.1182
MB	1.03986	1.42618	8.77917	5.95741e-18	2.02249e-17	29.1625
RANGAP1	1.03978	4.64157	14.2688	1.31855e-42	1.14603e-41	85.4992
SPATS2	1.03973	2.60836	21.4223	9.24998e-86	3.10064e-84	184.525
KDM5B	1.03947	3.40151	18.9324	1.12138e-69	2.38132e-68	147.593
G6PD	1.03945	5.2018	7.95509	4.30816e-15	1.29337e-14	22.6693
CDK5R1	1.03936	1.51284	13.5317	8.731e-39	6.60898e-38	76.747
GAREM2	1.03929	1.42398	13.8824	1.38243e-40	1.11474e-39	80.8704
VMP1	1.03851	4.95564	13.8385	2.33407e-40	1.86526e-39	80.3494
AKR1B15	1.03682	0.962961	8.45795	8.28384e-17	2.68381e-16	26.5644
GAMT	1.03632	2.97752	10.5122	9.96757e-25	4.4257e-24	44.6022
CPOX	1.03501	3.11361	17.7281	2.92531e-62	4.95362e-61	130.57
KIAA1522	1.035	5.10478	15.0979	4.54801e-47	4.66023e-46	95.7255
TUBB3	1.03475	1.05089	13.3729	5.56461e-38	4.12163e-37	74.9052
DCTPP1	1.03454	4.62959	14.258	1.50368e-42	1.30405e-41	85.3685
PHKA1	1.03414	2.0827	18.1411	8.96058e-65	1.63885e-63	136.339
DBN1	1.03381	4.23712	13.7556	6.24206e-40	4.90647e-39	79.3709
ALYREF	1.03364	5.43492	14.3612	4.27806e-43	3.79214e-42	86.6193
UNC5CL	1.03317	1.63721	9.52726	9.41673e-21	3.58614e-20	35.5378
HGH1	1.03233	3.6222	17.0243	4.71867e-58	6.94299e-57	120.916
FAM83F	1.03227	1.08699	10.9733	1.07034e-26	5.14179e-26	49.0976
RALGPS2	1.03054	2.0717	16.2194	2.30555e-53	2.91241e-52	110.16
ADAM8	1.0301	3.07107	8.89382	2.28193e-18	7.88598e-18	30.1103
PLPP4	1.02966	1.05112	11.858	1.16541e-30	6.55186e-30	58.1536
TSPAN6	1.02893	3.77121	14.9954	1.65306e-46	1.66093e-45	94.4408
POLD2	1.02865	4.82262	15.8502	2.92827e-51	3.47134e-50	105.335
DLK2	1.02795	1.62195	9.35509	4.32053e-20	1.60008e-19	34.0309
ABCC3	1.02766	3.30919	6.51109	1.11834e-10	2.7191e-10	12.6897
NETO2	1.02725	2.12202	13.0433	2.47317e-36	1.72271e-35	71.1327
MCM5	1.02701	3.4905	13.3012	1.27756e-37	9.33948e-37	74.0788
FANCA	1.02676	1.46002	18.1234	1.15123e-64	2.09969e-63	136.09
MARVELD3	1.02652	1.92244	18.8664	2.90245e-69	6.10416e-68	146.645
MRTO4	1.02635	4.15201	18.604	1.2536e-67	2.48482e-66	142.89
HYOU1	1.02579	4.99654	14.9876	1.82477e-46	1.82878e-45	94.3424
AIMP2	1.0254	3.65705	18.2403	2.20776e-65	4.09897e-64	137.736
NOTCH3	1.02453	4.66034	9.84154	5.49961e-22	2.20332e-21	38.3487
HMBS	1.02451	2.88825	17.9847	8.09497e-64	1.4364e-62	134.146
SRM	1.02408	5.06392	16.3384	4.76407e-54	6.15662e-53	111.73
MTFR2	1.02402	1.53197	14.9711	2.24462e-46	2.2404e-45	94.1363
RFC2	1.02368	4.12186	16.277	1.07581e-53	1.37579e-52	110.919
POLQ	1.02345	1.03344	15.3953	1.03907e-48	1.11715e-47	99.4878
BCL11A	1.02306	1.53287	9.87148	4.17918e-22	1.68048e-21	38.6205
TUFT1	1.02295	3.77432	11.6281	1.31576e-29	7.09845e-29	55.7471
MRPL24	1.02173	5.0917	15.9527	7.67753e-52	9.24646e-51	106.668
GLRX3	1.02017	3.79787	17.0088	5.83337e-58	8.53837e-57	120.704
FANCD2	1.01947	1.64598	19.1902	2.68678e-71	6.00415e-70	151.313
TUBB	1.01909	7.798	14.5005	7.76875e-44	7.04207e-43	88.3169
RAMP1	1.01853	3.61137	7.15554	1.49308e-12	3.98047e-12	16.9188
RHBDD3	1.01736	3.20457	16.0251	2.97428e-52	3.62655e-51	107.612
SPINDOC	1.01725	3.45622	15.1633	1.98734e-47	2.05676e-46	96.5497
VARS	1.01636	4.28946	17.0242	4.72943e-58	6.9484e-57	120.913
HOXB9	1.01616	0.954402	7.30285	5.29424e-13	1.44357e-12	17.9369
SGPL1	1.01585	3.97674	20.0789	5.74682e-77	1.47177e-75	164.331
UQCRH	1.01566	6.20233	16.0487	2.18217e-52	2.66735e-51	107.921
DTX2	1.01556	3.05386	14.2723	1.26391e-42	1.09951e-41	85.5413
OPLAH	1.01543	2.71125	11.8712	1.01228e-30	5.71056e-30	58.2935
SUV39H2	1.01396	2.03383	19.1642	3.91551e-71	8.70048e-70	150.937
REEP6	1.01232	2.26618	8.51528	5.21052e-17	1.7013e-16	27.0218
SEC61G	1.01209	5.11483	14.0581	1.6862e-41	1.40885e-40	82.9635
UBD	1.01205	2.84086	6.6145	5.732e-11	1.41166e-10	13.3436
HIST1H2BJ	1.01178	1.59529	9.65126	3.09834e-21	1.20326e-20	36.6377
ZIC2	1.01134	0.951424	10.0258	1.00373e-22	4.12129e-22	40.0328
CDH1	1.01078	5.99412	12.593	3.9441e-34	2.54096e-33	66.0917
TBL1XR1	1.00879	4.27249	13.323	9.93498e-38	7.28726e-37	74.3288
ATP6V1C2	1.00869	1.41689	10.9393	1.5039e-26	7.18588e-26	48.7603
VCAN	1.0085	3.5661	8.21307	5.82393e-16	1.8202e-15	24.6411
ZNF703	1.00825	3.36137	7.80253	1.37073e-14	4.02291e-14	21.5297
GNL3	1.00736	4.58166	21.1357	7.29214e-84	2.31032e-82	180.169
FAM220A	1.00693	3.56033	18.7088	2.79536e-68	5.67379e-67	144.386
IL23A	1.00671	1.57479	11.3739	1.83981e-28	9.45808e-28	53.129
WNT7B	1.00664	3.22029	8.00222	3.00141e-15	9.08003e-15	23.0253
LYPD1	1.00609	1.12491	10.6165	3.62405e-25	1.64064e-24	45.6051
SLC1A5	1.00592	5.71091	12.6314	2.57141e-34	1.66262e-33	66.5168
CEP85	1.00534	2.45167	17.2803	1.42872e-59	2.22556e-58	124.4
C1orf112	1.00523	1.4752	20.0304	1.18139e-76	3.01376e-75	163.612
ENTPD7	1.00499	2.49719	15.1434	2.55946e-47	2.64052e-46	96.2978
NARF	1.00397	3.1804	19.0547	1.91509e-70	4.17052e-69	149.355
AKR7A3	1.00397	1.14233	7.71657	2.60887e-14	7.54729e-14	20.8964
PIGX	1.00356	3.14947	11.073	3.93583e-27	1.92174e-26	50.0899
HIST1H2BK	1.00274	5.87182	9.33946	4.95605e-20	1.83233e-19	33.8952
CCT4	1.0007	6.14848	14.2276	2.17429e-42	1.87241e-41	85.0015
NCS1	1.00022	2.68974	11.0744	3.87914e-27	1.89547e-26	50.1043
GIMAP2	-1.00091	2.41844	-11.5657	2.52412e-29	1.34403e-28	55.1004
HGF	-1.00111	1.04538	-14.0963	1.06346e-41	8.90811e-41	83.4221
WAS	-1.00124	2.76934	-11.7027	6.01384e-30	3.27685e-29	56.5244
MAPK4	-1.00188	0.470522	-15.3694	1.44646e-48	1.54838e-47	99.1584
BORCS7	-1.00244	2.97948	-16.862	4.26893e-57	6.05011e-56	118.721
ARRB2	-1.00252	3.67873	-17.6642	7.11606e-62	1.19064e-60	129.684
RFX2	-1.00268	1.37876	-17.7865	1.29588e-62	2.20964e-61	131.382
SYNC	-1.00346	0.743767	-28.7329	7.42846e-137	8.06173e-135	301.932
ALPP	-1.00371	0.488609	-12.8716	1.73675e-35	1.17113e-34	69.1953
SLC16A4	-1.0038	2.30186	-7.17701	1.28511e-12	3.43729e-12	17.0661
HNF1B	-1.00504	1.46818	-8.0503	2.07173e-15	6.31027e-15	23.3905
SORBS3	-1.00551	3.73678	-15.5339	1.75619e-49	1.94458e-48	101.258
BIN2	-1.00624	1.97968	-12.8685	1.80023e-35	1.2131e-34	69.1596
RAB8B	-1.00638	2.8468	-15.969	6.20818e-52	7.49062e-51	106.88
MAGI1	-1.00767	1.52216	-17.1337	1.06228e-58	1.60758e-57	122.401
DUSP8	-1.00769	1.82777	-13.9618	5.3517e-41	4.38197e-40	81.8145
C1QTNF2	-1.0084	0.640533	-26.7002	2.96829e-122	2.44984e-120	268.373
B3GNT8	-1.00879	2.77557	-9.01268	8.34469e-19	2.93491e-18	31.1041
P2RY13	-1.00987	1.50191	-12.631	2.58321e-34	1.6697e-33	66.5122
NCMAP	-1.0099	1.42388	-10.4194	2.4361e-24	1.06646e-23	43.7166
SHROOM3	-1.01057	2.36501	-10.93	1.65003e-26	7.87071e-26	48.6683
TNFAIP8L3	-1.01099	1.45924	-16.5356	3.4423e-55	4.60921e-54	114.348
ARMCX1	-1.01116	2.61316	-12.9144	1.0711e-35	7.30037e-35	69.6757
GNG7	-1.01228	1.25455	-15.6498	3.94238e-50	4.48149e-49	102.746
HSD17B13	-1.01331	0.646797	-10.8252	4.67269e-26	2.19059e-25	47.636
PRKG2	-1.01372	0.76541	-18.6259	9.15429e-68	1.82556e-66	143.204
RERG	-1.01389	1.64655	-12.165	4.3255e-32	2.58176e-31	61.4247
MUCL3	-1.01424	0.683396	-8.9801	1.10064e-18	3.84628e-18	30.8306
ACSL1	-1.01446	4.2003	-12.9978	4.15521e-36	2.87498e-35	70.6169
HP	-1.01484	2.05756	-5.61777	2.43249e-08	5.22486e-08	7.44335
DRC1	-1.01657	0.748548	-11.4625	7.37676e-29	3.85438e-28	54.036
ANGPTL7	-1.01659	0.217686	-30.21	1.42617e-147	1.94544e-145	326.564
IRAK3	-1.01744	1.71152	-12.0717	1.18482e-31	6.92869e-31	60.4239
MYO1C	-1.01769	4.70901	-17.5872	2.07141e-61	3.41062e-60	128.619
SIGLEC11	-1.01778	0.391185	-30.5686	3.49046e-150	5.11665e-148	332.566
ZBTB4	-1.01871	4.13658	-18.2668	1.51713e-65	2.8328e-64	138.11
MAP3K3	-1.01896	2.79847	-20.1458	2.12747e-77	5.54241e-76	165.322
ID3	-1.02059	4.67945	-11.0603	4.47205e-27	2.17868e-26	49.9632
ANG	-1.02089	2.51692	-10.2432	1.30565e-23	5.56574e-23	42.0531
ITGAX	-1.02093	2.64271	-11.2237	8.55224e-28	4.29426e-27	51.6043
PRKCZ	-1.0211	2.39225	-14.5754	3.0881e-44	2.84386e-43	89.235
DPYD	-1.02137	2.90003	-10.2253	1.54732e-23	6.57452e-23	41.8848
PRKG1	-1.02175	1.2614	-17.6386	1.01487e-61	1.69138e-60	129.33
PCDHGB7	-1.02177	0.808109	-19.8302	2.28231e-75	5.66053e-74	160.659
SDC4	-1.02215	7.15455	-10.395	3.08026e-24	1.34248e-23	43.4841
CYGB	-1.02246	2.68344	-14.888	6.35679e-46	6.25584e-45	93.1
N4BP2L1	-1.02324	1.64348	-17.0822	2.1457e-58	3.1882e-57	121.701
EPB41L3	-1.02401	1.7501	-12.889	1.42782e-35	9.67794e-35	69.3899
LONRF3	-1.02427	1.12816	-13.9201	8.82072e-41	7.16268e-40	81.3174
TMEM220	-1.02457	1.11103	-19.231	1.48553e-71	3.35792e-70	151.904
CAPS	-1.0246	2.85127	-7.95793	4.21577e-15	1.26602e-14	22.6907
HSD17B4	-1.02482	3.74699	-19.6063	6.17227e-74	1.48399e-72	157.371
PEG10	-1.025	2.88817	-5.7218	1.34781e-08	2.93189e-08	8.01693
STX12	-1.02524	4.07233	-22.8541	2.16951e-95	9.57654e-94	206.646
VASH1	-1.02559	2.14271	-15.5396	1.63193e-49	1.80801e-48	101.331
IL1R1	-1.02642	4.11564	-11.5894	1.97137e-29	1.05601e-28	55.3458
FABP3	-1.02654	3.01891	-7.80782	1.31725e-14	3.86729e-14	21.5689
PLN	-1.02707	1.81157	-9.71392	1.75884e-21	6.88909e-21	37.198
GZMH	-1.02749	2.24643	-9.29927	7.04525e-20	2.58866e-19	33.5474
MACF1	-1.02803	2.81893	-13.9643	5.19405e-41	4.25643e-40	81.8443
KCNT2	-1.03181	0.368649	-28.9458	2.14279e-138	2.43299e-136	305.471
RASSF3	-1.03274	3.6646	-14.5634	3.58164e-44	3.28451e-43	89.0875
CSRP1	-1.03307	4.55942	-18.3385	5.49714e-66	1.04027e-64	139.122
TMEM163	-1.03371	1.73772	-9.22213	1.37925e-19	5.01902e-19	32.8832
EDNRA	-1.03474	2.59895	-11.2195	8.92948e-28	4.47568e-27	51.5615
EIF4E3	-1.03622	1.67967	-18.4148	1.85953e-66	3.56012e-65	140.202
JUN	-1.03632	5.77923	-11.4847	5.85868e-29	3.07131e-28	54.2647
EGR3	-1.03753	1.53864	-11.5173	4.17817e-29	2.20683e-28	54.6002
MID1IP1	-1.03779	4.18372	-14.858	9.25541e-46	9.04047e-45	92.7261
RBPMS	-1.03851	2.76541	-11.0504	4.94188e-27	2.40459e-26	49.8641
STOML3	-1.03859	0.575158	-13.3254	9.65913e-38	7.09022e-37	74.3568
SIDT2	-1.03934	2.84646	-20.1252	2.88794e-77	7.48387e-76	165.017
CDHR4	-1.03943	0.593766	-12.2865	1.15431e-32	7.04162e-32	62.737
RASL11A	-1.03976	2.51046	-9.39933	2.92733e-20	1.09319e-19	34.4159
VAMP5	-1.03985	5.21059	-8.68879	1.26001e-17	4.2272e-17	28.4229
DUSP6	-1.03986	4.55709	-8.31969	2.50655e-16	7.93237e-16	25.4723
PTX3	-1.04069	1.10564	-11.2655	5.58867e-28	2.82352e-27	52.0265
BEX5	-1.0411	1.78103	-10.4855	1.28968e-24	5.7044e-24	44.3468
OMG	-1.04135	0.696074	-13.3575	6.65275e-38	4.91463e-37	74.7276
CMKLR1	-1.04147	1.96344	-12.2242	2.27474e-32	1.37229e-31	62.0631
UBASH3B	-1.04259	1.42574	-16.1924	3.29136e-53	4.13112e-52	109.805
PLA2G2A	-1.04292	1.35052	-7.54229	9.43691e-14	2.66373e-13	19.6317
PTGS2	-1.04296	3.27298	-6.22308	6.84807e-10	1.59758e-09	10.9193
MRAS	-1.0435	2.0263	-16.4403	1.22958e-54	1.62098e-53	113.079
PLIN2	-1.04401	3.66824	-9.97095	1.67025e-22	6.81244e-22	39.5286
LBH	-1.04417	4.91468	-12.3048	9.4538e-33	5.79229e-32	62.9353
B2M	-1.04442	9.42112	-11.4977	5.11882e-29	2.69207e-28	54.3986
ANXA6	-1.04517	4.26165	-12.0976	8.96626e-32	5.28267e-31	60.7007
TRIM22	-1.0457	3.55131	-11.1341	2.12497e-27	1.04903e-26	50.7013
SDC2	-1.04805	3.50808	-10.0606	7.25949e-23	3.0027e-22	40.3537
SLC16A11	-1.04824	1.01281	-15.7158	1.67842e-50	1.93367e-49	103.596
DDAH1	-1.04831	3.35239	-8.3178	2.54458e-16	8.04883e-16	25.4575
NATD1	-1.04836	1.97833	-17.4592	1.21763e-60	1.96048e-59	126.854
PLEK	-1.04858	3.42217	-9.62749	3.83759e-21	1.48302e-20	36.4259
DOCK2	-1.04906	1.69311	-13.6357	2.57552e-39	1.98707e-38	77.9612
CCND3	-1.04927	4.10553	-12.6916	1.31379e-34	8.59942e-34	67.1841
ZNF331	-1.04933	1.96632	-15.4596	4.55758e-49	4.97359e-48	100.308
ZMYND15	-1.05116	1.34267	-18.3819	2.96829e-66	5.64435e-65	139.736
THBS1	-1.05278	4.90397	-8.45261	8.64836e-17	2.79683e-16	26.5219
NDN	-1.05335	3.11824	-10.4976	1.14756e-24	5.08493e-24	44.4626
PTGIR	-1.05614	1.23037	-20.1141	3.40991e-77	8.79015e-76	164.851
HEYL	-1.05697	2.54682	-14.002	3.30735e-41	2.72624e-40	82.2933
IFIT3	-1.05738	3.95499	-9.62937	3.7733e-21	1.45961e-20	36.4426
FAM174B	-1.05765	2.69304	-10.3588	4.35272e-24	1.88993e-23	43.1414
CST5	-1.05838	0.430442	-19.8677	1.31265e-75	3.26384e-74	161.211
DYNLRB2	-1.0599	0.670107	-14.4029	2.56933e-43	2.2899e-42	87.1266
ARAP3	-1.06115	2.11245	-18.034	4.04961e-64	7.27116e-63	134.836
ARHGEF10	-1.06116	1.74141	-17.5405	3.95845e-61	6.4635e-60	127.974
IGSF6	-1.06313	2.60987	-10.7185	1.33629e-25	6.15155e-25	46.5942
TGFB2	-1.06345	1.61686	-11.0818	3.60371e-27	1.7644e-26	50.1774
DNAI2	-1.06349	0.518732	-14.1869	3.56148e-42	3.04034e-41	84.5105
CD300E	-1.06533	1.0394	-15.9396	9.11119e-52	1.09664e-50	106.497
CDKN1C	-1.06545	2.54596	-12.2356	2.01005e-32	1.21562e-31	62.186
ATP1A2	-1.06697	0.403093	-26.8095	4.93318e-123	4.10604e-121	270.164
CHRM1	-1.0672	0.208481	-35.8404	1.00706e-188	3.2429e-186	421.153
SH2B3	-1.0686	2.79448	-15.4052	9.1534e-49	9.87914e-48	99.614
FGL2	-1.06909	2.98826	-9.38767	3.24419e-20	1.20738e-19	34.3143
MAP3K8	-1.06929	2.59475	-15.1371	2.77013e-47	2.85486e-46	96.2191
ITGA1	-1.06935	2.07513	-14.1232	7.68959e-42	6.49105e-41	83.7447
ACSS3	-1.06951	0.731909	-21.0149	4.56121e-83	1.41542e-81	178.34
GPR146	-1.07106	0.60436	-35.8978	3.82992e-189	1.25385e-186	422.118
DYSF	-1.07123	2.19177	-13.5217	9.81412e-39	7.42028e-38	76.6307
LAT2	-1.07157	2.14445	-14.3264	6.53688e-43	5.75286e-42	86.1974
EPDR1	-1.07271	3.4767	-8.38696	1.46544e-16	4.68744e-16	26.0017
LRRC10B	-1.07272	1.06385	-10.2851	8.78073e-24	3.76594e-23	42.4461
DCSTAMP	-1.0731	0.649858	-19.3589	2.30332e-72	5.34801e-71	153.762
TIMP2	-1.0732	5.48686	-10.5272	8.62681e-25	3.84255e-24	44.7454
ATP11A	-1.07399	3.48907	-8.01225	2.7784e-15	8.42224e-15	23.1014
AZGP1	-1.07459	2.48075	-4.97513	7.52866e-07	1.479e-06	4.12209
APLNR	-1.07554	1.9903	-12.044	1.59671e-31	9.29036e-31	60.1276
SLFN11	-1.07708	2.83555	-11.8436	1.35785e-30	7.61413e-30	58.0019
TREM2	-1.0773	3.84557	-8.63902	1.89813e-17	6.31949e-17	28.0184
DDO	-1.07773	1.00996	-17.3171	8.61406e-60	1.35257e-58	124.905
PRICKLE2	-1.07946	1.37775	-20.2981	2.1996e-78	5.87847e-77	167.585
EMILIN2	-1.08034	2.47946	-15.1556	2.19117e-47	2.26652e-46	96.4525
PTCRA	-1.08205	0.481364	-30.36	1.15322e-148	1.61806e-146	329.074
ANGPT4	-1.08219	0.205871	-49.3148	2.1814e-284	1.07123e-280	641.001
WNT2	-1.08235	1.77328	-12.044	1.59615e-31	9.28981e-31	60.1279
PIK3R5	-1.0825	1.4546	-16.6116	1.24522e-55	1.68457e-54	115.361
CFAP77	-1.08458	0.511643	-15.223	9.33314e-48	9.77243e-47	97.3021
RGS2	-1.08534	4.4635	-10.3284	5.81455e-24	2.51077e-23	42.8545
S100A12	-1.08556	1.52885	-7.32523	4.51542e-13	1.23601e-12	18.0932
RGS16	-1.08641	3.62206	-10.922	1.78701e-26	8.5014e-26	48.5892
43712	-1.08719	1.07502	-24.7301	2.44001e-108	1.47022e-106	236.397
TMEM243	-1.08832	2.9849	-14.5899	2.5807e-44	2.38217e-43	89.4137
KLF13	-1.09122	3.58525	-15.1502	2.34762e-47	2.42579e-46	96.3838
TOM1L2	-1.0938	2.88022	-17.939	1.53695e-63	2.69557e-62	133.507
SHANK3	-1.09452	2.14639	-17.8563	4.89335e-63	8.4464e-62	132.352
MT1E	-1.0947	4.40963	-7.33769	4.13178e-13	1.13369e-12	18.1804
SERTAD1	-1.09541	3.65075	-14.1124	8.76261e-42	7.36517e-41	83.6148
NRN1	-1.09676	2.48972	-7.68743	3.24021e-14	9.33111e-14	20.6831
ABCG1	-1.09684	3.03793	-13.6889	1.37529e-39	1.07032e-38	78.5852
PXDC1	-1.09707	3.82423	-14.4244	1.9738e-43	1.76635e-42	87.389
HSD11B1	-1.0975	2.22286	-11.4444	8.892e-29	4.63058e-28	53.8506
CFAP52	-1.09829	0.604608	-14.8367	1.20758e-45	1.17312e-44	92.4613
CYSTM1	-1.09884	4.52267	-14.2774	1.18756e-42	1.03401e-41	85.6033
DLL4	-1.09928	2.21567	-14.5803	2.9079e-44	2.67917e-43	89.2949
NFKBIA	-1.09947	6.41779	-13.2746	1.7386e-37	1.26486e-36	73.7724
RIPOR1	-1.10059	3.30768	-17.6001	1.73273e-61	2.86257e-60	128.797
MAN1A1	-1.10198	3.55648	-11.6356	1.21654e-29	6.57944e-29	55.8249
DISP1	-1.10226	1.5785	-17.0118	5.5979e-58	8.19982e-57	120.745
DDR2	-1.10233	1.82406	-14.2331	2.03288e-42	1.75217e-41	85.0684
FMO5	-1.10263	1.98798	-7.5282	1.0459e-13	2.94547e-13	19.5306
ALDH1A2	-1.10418	0.716633	-14.1686	4.44463e-42	3.78111e-41	84.2901
MITF	-1.10628	1.41233	-19.5769	9.48886e-74	2.26751e-72	156.942
C10orf67	-1.10674	0.251808	-43.8963	9.21546e-247	1.13137e-243	554.547
PARD6B	-1.10683	2.00149	-15.6608	3.41784e-50	3.89198e-49	102.888
QKI	-1.1071	2.8326	-20.4273	3.19134e-79	8.75523e-78	169.51
LGALSL	-1.10718	2.92949	-13.1885	4.68751e-37	3.36292e-36	72.7862
IFITM2	-1.10731	5.8033	-10.8507	3.6278e-26	1.70521e-25	47.887
C11orf88	-1.10732	0.551191	-15.3776	1.30235e-48	1.3964e-47	99.2629
LIPA	-1.1081	4.76893	-12.6416	2.29653e-34	1.4893e-33	66.6291
SLC25A25	-1.10833	2.66573	-15.2391	7.60763e-48	7.98273e-47	97.5057
NPR3	-1.10994	1.72038	-11.2288	8.12137e-28	4.08418e-27	51.6556
FAM183A	-1.11046	1.82542	-9.15435	2.479e-19	8.92178e-19	32.3036
BST1	-1.11066	1.54318	-15.2392	7.5962e-48	7.975e-47	97.5072
SULT1A1	-1.11144	1.66716	-16.0782	1.4814e-52	1.81983e-51	108.307
OASL	-1.11171	2.12183	-10.8795	2.72818e-26	1.2879e-25	48.1696
RTN1	-1.11215	1.01246	-18.3089	8.35539e-66	1.57057e-64	138.704
GAS7	-1.11245	2.00014	-14.2843	1.09131e-42	9.51049e-42	85.6874
PLA2G16	-1.11314	3.41177	-8.03114	2.40212e-15	7.30075e-15	23.2447
NPC2	-1.11417	6.97176	-10.1697	2.61353e-23	1.09978e-22	41.3656
CRYAB	-1.11442	2.76085	-7.93053	5.19751e-15	1.5549e-14	22.4845
LHFPL3	-1.11476	0.459918	-20.8525	5.32565e-82	1.58984e-80	175.889
RCSD1	-1.11506	1.90438	-14.22	2.38495e-42	2.04933e-41	84.9095
C12orf49	-1.11514	3.35267	-18.0279	4.41225e-64	7.90783e-63	134.75
CDKN2B	-1.11542	2.84169	-9.25628	1.02505e-19	3.74676e-19	33.1766
DHCR24	-1.11574	7.09927	-13.9219	8.63047e-41	7.014e-40	81.3391
EPB41L5	-1.11746	2.35062	-16.0028	3.98535e-52	4.83833e-51	107.321
ADGRE3	-1.11762	0.417818	-30.8099	6.07595e-152	9.18076e-150	336.61
PCDHGC3	-1.11794	2.10913	-14.1672	4.52112e-42	3.84285e-41	84.2731
RILPL2	-1.11857	2.37758	-23.1822	1.25079e-97	5.83595e-96	211.79
FCGRT	-1.11948	5.00017	-13.3604	6.4373e-38	4.7583e-37	74.7603
SIRPA	-1.1206	3.71551	-12.6356	2.45566e-34	1.58882e-33	66.5625
ITPRIP	-1.12091	2.84087	-15.0803	5.67854e-47	5.78846e-46	95.5045
CEACAM6	-1.12155	6.56013	-4.07321	4.95926e-05	8.60478e-05	0.114725
AREG	-1.12246	3.63532	-6.19405	8.1874e-10	1.90146e-09	10.745
LAMA4	-1.12297	2.57664	-13.7067	1.11421e-39	8.72316e-39	78.7946
SULT1A2	-1.12375	1.12648	-13.8991	1.13324e-40	9.16812e-40	81.0682
ITGB2	-1.12442	4.33683	-9.38544	3.30864e-20	1.23113e-19	34.2948
RS1	-1.1245	0.202891	-55.3602	0	0	733.433
BMPER	-1.12489	0.55287	-19.6446	3.51263e-74	8.50785e-73	157.933
IRX1	-1.12538	0.823218	-11.1657	1.54252e-27	7.63987e-27	51.0191
SNRK	-1.12582	2.61571	-24.6316	1.18954e-107	7.05925e-106	234.816
SH3BGRL	-1.12615	5.34186	-14.6325	1.52617e-44	1.41877e-43	89.9365
IL6R	-1.1265	2.91252	-12.8584	2.01671e-35	1.35666e-34	69.0467
CTSG	-1.12687	0.827956	-15.0688	6.5649e-47	6.68157e-46	95.3601
ITGA9	-1.12752	1.87478	-12.1724	3.99075e-32	2.38558e-31	61.5047
PTPRN2	-1.12756	1.55231	-10.4427	1.94781e-24	8.54798e-24	43.9382
ZNF106	-1.12775	2.77545	-20.2232	6.71968e-78	1.77891e-76	166.471
CX3CL1	-1.12782	3.84911	-8.3968	1.35438e-16	4.33716e-16	26.0794
CTXND1	-1.12846	0.264283	-35.3259	5.77961e-185	1.66954e-182	412.513
MT-ND5	-1.12912	9.69374	-10.0794	6.0903e-23	2.52815e-22	40.5276
HECW2	-1.12987	1.2326	-19.1279	6.63124e-71	1.45702e-69	150.412
HIF3A	-1.13012	1.05119	-11.7704	2.9488e-30	1.63118e-29	57.2319
RXFP1	-1.13085	0.386901	-30.7266	2.46274e-151	3.6928e-149	335.213
VMO1	-1.13113	2.39086	-11.0359	5.7178e-27	2.77321e-26	49.7195
SLC16A5	-1.13162	2.91684	-11.9326	5.26657e-31	3.00119e-30	58.9424
EMP1	-1.13166	4.45804	-10.6473	2.68284e-25	1.2196e-24	45.9032
AMOTL1	-1.13256	2.70644	-13.2249	3.08429e-37	2.22329e-36	73.2024
MYO1F	-1.13309	2.13806	-15.0844	5.39203e-47	5.50211e-46	95.556
FILIP1L	-1.13316	2.9098	-12.2513	1.69393e-32	1.02824e-31	62.3559
GIPC2	-1.1334	0.717199	-18.7746	1.08649e-68	2.24416e-67	145.329
CRIP1	-1.13516	1.61645	-13.4152	3.4049e-38	2.53534e-37	75.3937
MOCS1	-1.13525	1.76548	-18.4456	1.19949e-66	2.30997e-65	140.639
C6	-1.13572	0.528259	-15.9932	4.52124e-52	5.47876e-51	107.195
VSTM4	-1.13601	1.49162	-16.7344	2.39098e-56	3.31681e-55	117.005
CPVL	-1.13724	3.26513	-10.4018	2.88399e-24	1.25889e-23	43.5493
LATS2	-1.13809	2.45805	-20.4031	4.57779e-79	1.24891e-77	169.15
FBLN1	-1.13814	4.76783	-10.1871	2.21899e-23	9.3636e-23	41.5277
LTA4H	-1.13902	4.54274	-15.2061	1.15587e-47	1.20578e-46	97.0892
PCSK9	-1.14162	1.92617	-8.23002	5.09658e-16	1.59719e-15	24.7726
EPB41L2	-1.14251	2.53082	-15.5548	1.34213e-49	1.49452e-48	101.526
RFLNB	-1.14259	2.5737	-15.5856	9.02479e-50	1.01184e-48	101.921
CSF2RB	-1.14316	2.41204	-11.7957	2.25608e-30	1.2547e-29	57.4978
P2RY14	-1.14347	1.05979	-20.6851	6.65463e-81	1.93942e-79	173.37
PTAFR	-1.14649	2.86084	-12.1457	5.33306e-32	3.16966e-31	61.2167
LRRC25	-1.14899	2.19617	-14.5307	5.35444e-44	4.88515e-43	88.6873
LIMD1	-1.14954	2.34063	-19.1329	6.1716e-71	1.35907e-69	150.484
ID2	-1.14979	4.15197	-13.2178	3.34542e-37	2.40976e-36	73.1216
MYLK	-1.14983	2.48736	-14.0218	2.60826e-41	2.16269e-40	82.5295
PRKCQ	-1.14994	1.32732	-17.4444	1.49387e-60	2.39935e-59	126.65
ZCCHC24	-1.15002	2.55942	-16.114	9.25479e-53	1.14695e-51	108.775
AADAC	-1.15102	1.63121	-7.94574	4.6276e-15	1.38673e-14	22.5989
JAM3	-1.15141	2.21624	-14.8072	1.74281e-45	1.67916e-44	92.0961
TEKT2	-1.15286	0.999445	-11.7143	5.32293e-30	2.91168e-29	56.6455
KAT2B	-1.15316	2.1653	-19.0031	4.03907e-70	8.6615e-69	148.611
SNX22	-1.15326	1.00166	-23.3246	1.32334e-98	6.29406e-97	214.031
MEOX2	-1.15371	1.2842	-15.0986	4.50868e-47	4.62234e-46	95.7341
SEMA6A	-1.15432	1.30168	-13.8682	1.63747e-40	1.31554e-39	80.702
C3AR1	-1.15652	3.1449	-10.9423	1.45987e-26	6.98056e-26	48.7897
SEC14L4	-1.15713	1.20013	-14.2929	9.83865e-43	8.58554e-42	85.7905
SYNM	-1.15773	1.52444	-18.6582	5.76648e-68	1.15938e-66	143.665
SLC14A1	-1.15861	0.448271	-19.363	2.16973e-72	5.04378e-71	153.822
FCGR2A	-1.15987	3.35838	-11.7349	4.28691e-30	2.35546e-29	56.8604
SORT1	-1.16087	3.75247	-14.6644	1.02824e-44	9.63173e-44	90.3295
CFAP73	-1.16116	0.775372	-13.2444	2.46286e-37	1.78451e-36	73.4261
AKAP13	-1.16217	3.18299	-16.3921	2.33429e-54	3.04871e-53	112.441
CCDC170	-1.16221	0.917366	-14.4722	1.09964e-43	9.9403e-43	87.9711
HLA-DMB	-1.16336	3.79905	-9.66272	2.79416e-21	1.0862e-20	36.7399
PDE2A	-1.16364	0.842625	-24.8915	1.81449e-109	1.12436e-107	238.99
FAM184A	-1.16663	0.996829	-16.851	4.95201e-57	6.998e-56	118.573
DCDC2	-1.16802	0.752017	-16.8063	9.06044e-57	1.27306e-55	117.971
SLC6A14	-1.16876	2.98802	-6.92118	7.47807e-12	1.92873e-11	15.3384
NTM	-1.16976	1.58972	-12.9403	7.98693e-36	5.47217e-35	69.9674
ECM2	-1.1698	1.58612	-16.523	4.07734e-55	5.44098e-54	114.179
CAB39L	-1.1704	1.70668	-20.1913	1.08105e-77	2.85803e-76	165.997
ADCY9	-1.17119	2.20967	-17.8914	2.9913e-63	5.20444e-62	132.843
TRPC6	-1.17238	1.61208	-12.094	9.31324e-32	5.47724e-31	60.663
CHIA	-1.17346	0.778997	-11.0396	5.50918e-27	2.67599e-26	49.7563
CCL14	-1.17392	0.459068	-26.934	6.37053e-124	5.3477e-122	272.207
RILP	-1.17421	2.55909	-17.4059	2.53746e-60	4.04245e-59	126.123
TM6SF1	-1.1757	1.17124	-21.1462	6.21808e-84	1.9764e-82	180.328
BMPR2	-1.17587	3.25686	-20.6515	1.10301e-80	3.18156e-79	172.866
TSPAN13	-1.17689	6.18984	-11.9929	2.7633e-31	1.59038e-30	59.5828
TNFAIP8L2	-1.17773	2.4083	-13.8109	3.23955e-40	2.57629e-39	80.0233
FAM166B	-1.17789	1.02433	-12.5746	4.84029e-34	3.10712e-33	65.8882
KRT7	-1.17828	5.64473	-5.0938	4.10756e-07	8.20051e-07	4.70649
SERINC1	-1.17871	5.87075	-23.3278	1.25698e-98	5.99293e-97	214.082
PPP1R16B	-1.17897	1.62389	-14.5455	4.4607e-44	4.08301e-43	88.8691
ACSL4	-1.18085	3.82216	-14.8331	1.262e-45	1.22478e-44	92.4174
MAGI3	-1.18109	2.26821	-14.7068	6.07918e-45	5.74655e-44	90.8526
NDRG2	-1.18264	2.81118	-12.9546	6.7893e-36	4.66301e-35	70.1289
GYPE	-1.18623	0.331902	-43.3199	1.10774e-242	1.27996e-239	545.171
SMAD7	-1.1863	2.96652	-16.9963	6.90606e-58	1.00709e-56	120.536
TMOD1	-1.1869	0.934067	-16.9243	1.83557e-57	2.63375e-56	119.562
CTSO	-1.1875	3.81871	-14.3024	8.76042e-43	7.65825e-42	85.906
SASH3	-1.18875	3.15139	-11.9837	3.04889e-31	1.75115e-30	59.4852
IQCN	-1.19232	0.719412	-20.9854	7.14151e-83	2.20567e-81	177.893
NFAM1	-1.19283	1.7687	-15.3896	1.11759e-48	1.20092e-47	99.4153
TOX2	-1.19318	1.7556	-15.19	1.41806e-47	1.47537e-46	96.8857
CCR1	-1.19372	2.66036	-12.3214	7.87987e-33	4.84003e-32	63.1162
NMUR1	-1.19472	0.438117	-38.1062	3.13927e-205	1.66661e-202	459.093
RCAN2	-1.19668	2.17536	-12.1432	5.47431e-32	3.25164e-31	61.1908
MMP24	-1.19933	1.56905	-11.4071	1.30653e-28	6.75552e-28	53.4687
KCNA3	-1.19934	1.08795	-15.2735	4.91083e-48	5.17508e-47	97.9414
PF4	-1.20021	0.463818	-21.7457	6.49925e-88	2.34247e-86	189.471
RASSF8	-1.20024	1.94053	-15.6014	7.35853e-50	8.2833e-49	102.124
TNNI2	-1.20065	1.33279	-12.8692	1.78575e-35	1.20376e-34	69.1676
GALNT5	-1.20126	2.03929	-10.8547	3.48763e-26	1.64051e-25	47.9261
NOVA2	-1.20207	0.570171	-37.4341	2.41271e-200	1.10216e-197	447.864
EVA1A	-1.20332	2.66162	-10.0069	1.19641e-22	4.90425e-22	39.859
MUC1	-1.20512	5.9795	-5.98947	2.82271e-09	6.37682e-09	9.53825
C11orf97	-1.20543	0.488133	-15.8277	3.9247e-51	4.62187e-50	105.043
C16orf54	-1.20599	1.59586	-14.8555	9.5483e-46	9.32193e-45	92.6951
NXPH3	-1.20621	0.551147	-31.2147	6.77573e-155	1.09095e-152	343.397
ZEB1	-1.20705	1.82085	-19.5679	1.08391e-73	2.58389e-72	156.81
RASGEF1B	-1.20815	1.62774	-20.3133	1.75321e-78	4.71112e-77	167.811
PLEKHO2	-1.20817	3.73254	-17.8899	3.05533e-63	5.31114e-62	132.822
HACD4	-1.20817	1.59576	-20.5119	8.97461e-80	2.50766e-78	170.775
AXL	-1.2082	3.36561	-13.1975	4.2279e-37	3.03874e-36	72.8888
CEACAM21	-1.20949	1.11214	-19.1955	2.48869e-71	5.58051e-70	151.389
SPON1	-1.21212	3.00716	-10.5372	7.83278e-25	3.49363e-24	44.8411
SIGLEC14	-1.21212	1.5318	-14.9217	4.16845e-46	4.1229e-45	93.5201
HSD17B11	-1.21465	4.71941	-11.9486	4.43942e-31	2.53547e-30	59.112
BCHE	-1.21555	1.23305	-11.4359	9.70472e-29	5.04445e-28	53.7638
NR4A2	-1.21662	2.55566	-10.5321	8.22714e-25	3.66702e-24	44.7924
SPAG6	-1.21709	0.868915	-11.8702	1.02374e-30	5.77354e-30	58.2823
HLA-DQB2	-1.21713	3.83428	-7.31401	4.89052e-13	1.33534e-12	18.0148
LPXN	-1.21772	3.22133	-14.463	1.23107e-43	1.11079e-42	87.8588
FERMT3	-1.21781	3.50651	-12.8933	1.35908e-35	9.22476e-35	69.439
SLC40A1	-1.21865	4.95131	-9.96055	1.83905e-22	7.49158e-22	39.4332
ALDH1A1	-1.2189	5.18801	-6.7597	2.20776e-11	5.56702e-11	14.2776
ADCY4	-1.21903	0.985849	-26.4013	3.99239e-120	3.1622e-118	263.481
PXMP4	-1.2202	2.6032	-15.0042	1.48126e-46	1.4906e-45	94.55
GPR4	-1.22081	1.64487	-21.617	4.69121e-87	1.63967e-85	187.499
ABCG2	-1.2214	1.00976	-20.5177	8.23358e-80	2.30388e-78	170.861
IRF8	-1.22174	2.3137	-13.1369	8.47927e-37	6.02163e-36	72.197
SMAD9	-1.22238	1.13844	-18.0546	3.02948e-64	5.44946e-63	135.125
CDHR3	-1.22328	0.984231	-12.8805	1.5715e-35	1.06298e-34	69.2946
CLU	-1.22448	5.08831	-8.65956	1.60323e-17	5.35673e-17	28.1851
BMP6	-1.22474	1.65132	-10.7964	6.21193e-26	2.9025e-25	47.3537
JDP2	-1.22705	2.43592	-20.1652	1.59281e-77	4.17167e-76	165.611
USHBP1	-1.22834	0.592311	-37.8073	4.65641e-203	2.34528e-200	454.103
SYNPO2	-1.2287	1.19597	-15.3598	1.63523e-48	1.7457e-47	99.0363
CASQ2	-1.23246	0.464448	-27.31	1.3005e-126	1.18267e-124	278.39
PREX2	-1.23272	0.661047	-25.105	5.78125e-111	3.63978e-109	242.43
AARD	-1.23283	0.685548	-18.1796	5.20477e-65	9.59974e-64	136.881
CCDC85A	-1.23292	0.422738	-40.0014	6.03865e-219	4.23633e-216	490.618
GNAQ	-1.23372	3.68234	-21.3842	1.65659e-85	5.50598e-84	183.944
BPIFB1	-1.2346	3.21714	-4.71554	2.71036e-06	5.12806e-06	2.88983
PALD1	-1.23505	2.0597	-17.0877	1.99166e-58	2.97281e-57	121.775
SHC3	-1.23688	0.784749	-23.0787	6.37848e-97	2.92057e-95	210.164
FAM49A	-1.2374	2.07448	-18.1615	6.72344e-65	1.23429e-63	136.626
GALNT18	-1.23751	3.25439	-14.9172	4.40852e-46	4.35378e-45	93.4643
AGTR1	-1.23823	0.549527	-23.7503	1.55895e-101	7.97458e-100	220.76
SLA	-1.23844	2.18302	-14.6396	1.39758e-44	1.30169e-43	90.0241
MPEG1	-1.23902	3.14985	-11.8731	9.92187e-31	5.59883e-30	58.3134
LRRC46	-1.23943	1.18875	-12.876	1.65244e-35	1.11504e-34	69.2447
ROPN1L	-1.2407	0.844289	-13.7586	6.02833e-40	4.74037e-39	79.4056
KLK11	-1.24258	2.2665	-6.8969	8.81278e-12	2.26257e-11	15.1774
PLEKHH2	-1.24289	1.40007	-16.2976	8.18436e-54	1.05144e-52	111.191
ARHGAP30	-1.24342	2.98158	-15.5019	2.64986e-49	2.91277e-48	100.848
RHOB	-1.24396	6.56571	-11.8915	8.15802e-31	4.6181e-30	58.5078
ITGAM	-1.24455	2.36503	-12.5348	7.52868e-34	4.81086e-33	65.4493
ESYT3	-1.24474	1.08883	-15.9611	6.87717e-52	8.29271e-51	106.778
NR2F1	-1.24541	2.55902	-13.4073	3.73176e-38	2.77453e-37	75.3025
SOCS3	-1.24572	5.72673	-12.4234	2.57369e-33	1.61517e-32	64.2279
TBX3	-1.24652	1.83897	-15.4246	7.14242e-49	7.73063e-48	99.861
SGCE	-1.247	3.24744	-12.6146	3.1026e-34	2.00343e-33	66.3302
F2RL3	-1.24797	1.21993	-18.0174	5.11563e-64	9.14344e-63	134.603
ENPP2	-1.24854	2.91092	-12.6875	1.37491e-34	8.99047e-34	67.1389
HSPB7	-1.24877	0.945578	-21.217	2.11779e-84	6.85333e-83	181.402
SNTN	-1.24938	0.652317	-15.0191	1.22678e-46	1.23832e-45	94.7377
LTBP2	-1.25	4.30747	-11.5745	2.30252e-29	1.22803e-28	55.1916
SLC27A3	-1.25021	2.75345	-19.682	2.0266e-74	4.92679e-73	158.482
TUBA4B	-1.25087	0.658842	-14.8184	1.51623e-45	1.465e-44	92.2348
VAMP2	-1.25153	4.06331	-20.9236	1.81841e-82	5.52072e-81	176.961
CTNNAL1	-1.25207	3.66774	-15.4283	6.80586e-49	7.37383e-48	99.9091
CLEC4E	-1.25209	1.26351	-16.2581	1.38185e-53	1.75916e-52	110.669
GSTM5	-1.25215	0.636414	-27.2773	2.22978e-126	1.99998e-124	277.852
DOCK8	-1.25271	1.89538	-15.6788	2.71023e-50	3.10058e-49	103.119
RASGRP4	-1.25272	0.775497	-32.0871	2.86841e-161	5.12219e-159	358.046
NR3C2	-1.25588	1.37212	-15.1886	1.44254e-47	1.49845e-46	96.8687
CRIP2	-1.25717	4.03075	-9.87686	3.97771e-22	1.60013e-21	38.6694
LAIR1	-1.25728	2.27953	-14.5698	3.30783e-44	3.03909e-43	89.1666
SLC2A3	-1.25786	3.3669	-11.132	2.16958e-27	1.07051e-26	50.6807
CALCOCO1	-1.25793	3.11996	-20.8091	1.02666e-81	3.04174e-80	175.234
VGLL3	-1.25848	1.33522	-16.1003	1.10829e-52	1.36747e-51	108.596
RECK	-1.2585	1.46313	-24.204	1.12771e-104	6.10237e-103	227.976
SESN1	-1.25877	2.3625	-21.5817	8.06481e-87	2.79889e-85	186.959
PAQR5	-1.26023	1.4621	-17.4026	2.65755e-60	4.23032e-59	126.076
CARD16	-1.26216	2.41336	-19.0504	2.03758e-70	4.42745e-69	149.293
ENPP4	-1.26398	2.76402	-11.7602	3.28322e-30	1.81413e-29	57.1252
IL6ST	-1.26477	4.14338	-14.2662	1.35992e-42	1.18042e-41	85.4685
CRY2	-1.26505	2.88581	-20.1046	3.92504e-77	1.00784e-75	164.711
FAM167B	-1.26569	2.3226	-19.3315	3.43437e-72	7.92731e-71	153.364
C1orf189	-1.26578	0.812685	-13.4159	3.37731e-38	2.51575e-37	75.4017
GUCY1A2	-1.26675	0.756174	-25.7549	1.52658e-115	1.07479e-113	252.95
DNASE2B	-1.27023	0.485798	-26.1664	1.86167e-118	1.42291e-116	259.646
IHH	-1.27062	0.42396	-18.6694	4.91485e-68	9.90179e-67	143.824
CNRIP1	-1.2711	1.54586	-22.9074	9.41372e-96	4.18357e-94	207.479
RGN	-1.27112	1.20025	-16.0762	1.52109e-52	1.86626e-51	108.28
AIF1	-1.27112	4.26677	-12.4107	2.96125e-33	1.85248e-32	64.0886
SLC4A4	-1.27121	1.50097	-11.4009	1.39301e-28	7.19696e-28	53.4051
EMP3	-1.27288	4.37545	-14.3144	7.56966e-43	6.64986e-42	86.0514
C5orf38	-1.27303	2.02158	-10.9947	8.64452e-27	4.16902e-26	49.3095
HYAL2	-1.2732	3.9091	-22.7918	5.76355e-95	2.53274e-93	205.671
SLC5A9	-1.27336	0.462402	-25.514	7.65947e-114	5.18811e-112	249.043
PARM1	-1.27355	4.06864	-8.11788	1.22655e-15	3.77221e-15	23.907
RNF128	-1.27375	2.35863	-9.60763	4.58761e-21	1.7673e-20	36.2493
PTPRC	-1.2739	3.04087	-11.4992	5.04213e-29	2.65458e-28	54.4136
HCST	-1.27412	3.04012	-13.3415	8.01183e-38	5.89645e-37	74.5427
LAMB2	-1.2751	4.44602	-16.1854	3.61166e-53	4.51871e-52	109.712
SELE	-1.2771	0.852328	-14.1682	4.46604e-42	3.79768e-41	84.2853
PEAK1	-1.28084	1.52958	-25.2958	2.63614e-112	1.72606e-110	245.511
RCAN1	-1.28187	2.85168	-17.2095	3.76745e-59	5.79515e-58	123.434
FGFBP2	-1.2855	1.22743	-7.07342	2.63997e-12	6.94946e-12	16.3596
DAB2	-1.28632	3.12973	-15.0117	1.34667e-46	1.35585e-45	94.6448
ALOX15	-1.28651	1.29169	-8.73773	8.40621e-18	2.83961e-17	28.8225
FLT4	-1.28685	1.51108	-20.7182	4.04335e-81	1.18366e-79	173.867
TUBA1A	-1.28716	5.2311	-12.7577	6.26298e-35	4.1492e-34	67.9204
KIF1C	-1.28803	4.05693	-22.0029	1.2324e-89	4.67337e-88	193.427
CRIM1	-1.28804	3.684	-17.1772	5.86194e-59	8.96078e-58	122.994
ZEB2	-1.28844	1.52633	-20.421	3.50205e-79	9.58087e-78	169.418
ADTRP	-1.28896	1.19149	-15.2488	6.7236e-48	7.06266e-47	97.6286
CXCR1	-1.29065	0.564681	-20.9834	7.35569e-83	2.26826e-81	177.864
WNT7A	-1.29099	0.717099	-16.7983	1.00916e-56	1.4139e-55	117.864
CCDC68	-1.29172	1.28641	-16.3335	5.08748e-54	6.56592e-53	111.665
SOX18	-1.29268	2.06384	-16.5309	3.66634e-55	4.90251e-54	114.285
THEMIS2	-1.29271	3.25255	-14.6294	1.58594e-44	1.47294e-43	89.8982
PKDCC	-1.29307	1.96238	-13.0136	3.46878e-36	2.40683e-35	70.7964
CD4	-1.2936	4.25899	-12.3982	3.39673e-33	2.1195e-32	63.9522
CXCR2	-1.29462	0.755298	-20.803	1.12504e-81	3.3282e-80	175.143
HPCAL1	-1.29547	3.46515	-18.3966	2.40664e-66	4.59414e-65	139.945
PDGFB	-1.29647	2.88152	-16.1895	3.42053e-53	4.28504e-52	109.767
RSPH4A	-1.29762	0.892886	-14.3553	4.59481e-43	4.06741e-42	86.5482
ADA2	-1.29783	3.75385	-12.2535	1.65397e-32	1.00429e-31	62.3797
KIAA0040	-1.29854	3.38778	-18.5856	1.62875e-67	3.22515e-66	142.63
SPATA18	-1.29948	1.40931	-14.003	3.26791e-41	2.69486e-40	82.3052
RSPO2	-1.30164	0.394941	-27.4728	8.85236e-128	8.12555e-126	281.072
RETREG1	-1.30237	1.78269	-15.4645	4.28028e-49	4.67877e-48	100.371
HLA-DQA2	-1.30303	4.11947	-6.83073	1.37512e-11	3.50479e-11	14.7414
HOXA5	-1.3033	1.96802	-18.6469	6.78389e-68	1.36114e-66	143.503
ATP8A1	-1.30411	1.81214	-12.5687	5.1688e-34	3.31583e-33	65.823
ANPEP	-1.30427	2.69361	-10.7704	8.02656e-26	3.73527e-25	47.0995
RBMS3	-1.30444	1.26581	-21.5222	2.00737e-86	6.86948e-85	186.049
TCIM	-1.30449	5.97159	-7.49047	1.37628e-13	3.85709e-13	19.2607
DNALI1	-1.30642	1.97133	-10.5528	6.7277e-25	3.0103e-24	44.9918
TBX5	-1.3093	1.45985	-20.2989	2.17313e-78	5.81564e-77	167.597
CTSE	-1.30996	4.15856	-5.29605	1.42048e-07	2.91714e-07	5.73274
C1orf198	-1.31055	4.29921	-20.8112	9.93675e-82	2.94845e-80	175.267
RARRES2	-1.31179	4.99202	-11.2086	9.97218e-28	4.97798e-27	51.4519
PREX1	-1.31236	2.8536	-16.1835	3.70095e-53	4.62748e-52	109.688
EGR2	-1.31436	2.3988	-13.8452	2.15335e-40	1.72364e-39	80.4296
B3GNT7	-1.31672	3.23768	-8.6958	1.18922e-17	3.99517e-17	28.48
IFT57	-1.31677	4.12588	-14.429	1.86733e-43	1.67565e-42	87.4442
HCK	-1.31885	3.61573	-12.9598	6.39834e-36	4.39911e-35	70.1878
RFTN1	-1.32063	3.36233	-12.9228	9.73017e-36	6.64337e-35	69.7711
FCGR3B	-1.32068	0.921113	-15.4418	5.72589e-49	6.23123e-48	100.081
KCNQ1	-1.32223	2.76198	-11.3694	1.92621e-28	9.88674e-28	53.0834
MAOA	-1.3226	4.14541	-10.8574	3.39609e-26	1.59783e-25	47.9524
C5orf49	-1.32301	1.06906	-12.9403	7.98561e-36	5.47217e-35	69.9675
ATP10A	-1.32304	1.50319	-15.7679	8.53859e-51	9.90688e-50	104.269
CFL2	-1.32448	2.13381	-21.8072	2.52344e-88	9.23053e-87	190.415
UBL3	-1.32474	3.79135	-18.4767	7.70581e-67	1.49423e-65	141.08
ASAH1	-1.32475	5.63398	-14.7264	4.76684e-45	4.51906e-44	91.0946
ACKR4	-1.32521	0.597539	-30.4291	3.61922e-149	5.18922e-147	330.231
BCL2A1	-1.32541	3.14094	-12.0332	1.79184e-31	1.03949e-30	60.013
MVB12B	-1.32681	1.9043	-20.0812	5.55404e-77	1.42426e-75	164.365
KCNJ5	-1.32928	1.09955	-18.4677	8.76395e-67	1.69606e-65	140.952
FRMD3	-1.33014	0.632945	-33.1409	5.60767e-169	1.12399e-166	375.766
ADGRL4	-1.33314	2.32907	-18.968	6.71282e-70	1.43015e-68	148.104
RXRG	-1.33356	0.483053	-25.6497	8.44832e-115	5.82282e-113	251.243
GPD1L	-1.33596	3.29569	-14.123	7.70551e-42	6.50124e-41	83.7427
COBL	-1.33652	1.27194	-16.0872	1.31625e-52	1.61898e-51	108.424
LPCAT1	-1.33666	5.57452	-8.62337	2.1581e-17	7.16194e-17	27.8917
THSD1	-1.33866	1.42952	-20.3547	9.45285e-79	2.54708e-77	168.427
CABCOCO1	-1.33935	0.811048	-16.3286	5.42374e-54	6.98156e-53	111.601
CORO2B	-1.3401	0.852451	-25.4545	2.01172e-113	1.35329e-111	248.079
SNX30	-1.3446	2.43328	-16.3321	5.1811e-54	6.68236e-53	111.647
PHYHD1	-1.34507	2.15219	-11.9033	7.19785e-31	4.08398e-30	58.6321
PTH1R	-1.34611	0.832397	-26.7335	1.71763e-122	1.42361e-120	268.919
TSPAN18	-1.34788	2.28634	-12.361	5.10774e-33	3.15905e-32	63.5469
BTG2	-1.34862	5.63555	-13.6066	3.62706e-39	2.79069e-38	77.6207
FRY	-1.34999	1.25771	-22.9679	3.63943e-96	1.63966e-94	208.427
ARHGAP6	-1.35057	0.618637	-36.287	5.52764e-192	1.93892e-189	428.648
FOLR3	-1.3515	0.476246	-21.1956	2.93248e-84	9.42762e-83	181.078
CCL21	-1.352	4.96607	-8.69212	1.22585e-17	4.11474e-17	28.45
PTGER4	-1.35273	2.29933	-16.5047	5.20552e-55	6.92296e-54	113.936
PHACTR2	-1.35382	1.99649	-22.0902	3.19744e-90	1.2388e-88	194.773
PNPLA6	-1.35396	3.43056	-24.4033	4.64117e-106	2.62728e-104	231.16
GAB2	-1.35433	2.56762	-15.9177	1.21287e-51	1.45537e-50	106.213
SCARF1	-1.35625	1.92387	-18.3797	3.05992e-66	5.81296e-65	139.706
CCL18	-1.35658	5.42082	-7.85362	9.32276e-15	2.75877e-14	21.9092
PLPP3	-1.35871	3.72424	-21.1753	3.99454e-84	1.27585e-82	180.769
PLAC8	-1.35917	2.13029	-10.7323	1.16776e-25	5.39414e-25	46.7278
SULT1C4	-1.35942	0.837408	-22.0496	5.98686e-90	2.29687e-88	194.147
ACTG2	-1.35955	2.16914	-12.8617	1.94278e-35	1.30782e-34	69.0838
FSTL3	-1.35958	3.44877	-12.5065	1.02954e-33	6.54899e-33	65.1383
SYNE1	-1.36092	1.25377	-18.045	3.46779e-64	6.23219e-63	134.991
F10	-1.36273	1.03694	-21.7564	5.51498e-88	1.99504e-86	189.635
STOM	-1.3651	6.31384	-17.9434	1.44372e-63	2.53658e-62	133.569
PDE5A	-1.36574	1.56871	-21.501	2.777e-86	9.43748e-85	185.725
MUC15	-1.36681	1.92953	-10.4808	1.34998e-24	5.96706e-24	44.3016
CFP	-1.36739	0.811946	-28.9448	2.177e-138	2.45764e-136	305.456
PKNOX2	-1.36755	0.649096	-32.3924	1.67898e-163	3.17117e-161	363.178
SH3BP5	-1.36867	1.79209	-19.926	5.54199e-76	1.39031e-74	162.071
TSC22D3	-1.36884	5.0562	-12.9085	1.14453e-35	7.79274e-35	69.6098
PIFO	-1.3696	1.48435	-12.2677	1.41724e-32	8.62954e-32	62.5331
MACROD2	-1.3715	1.04785	-15.4622	4.40775e-49	4.81543e-48	100.342
ST6GALNAC6	-1.37183	3.44455	-24.8169	6.03802e-109	3.68338e-107	237.791
RSPO1	-1.37229	0.343058	-40.8414	5.43932e-225	4.45186e-222	504.513
NINJ2	-1.37295	2.55802	-13.0184	3.28593e-36	2.28318e-35	70.8503
TNS3	-1.37297	3.50791	-15.5746	1.04063e-49	1.16407e-48	101.779
GPM6B	-1.37319	1.46129	-20.607	2.15497e-80	6.1348e-79	172.198
NDST1	-1.37398	3.58615	-22.2633	2.18657e-91	8.85583e-90	197.449
RSPH1	-1.37426	1.24031	-12.4665	1.60073e-33	1.01038e-32	64.6998
UNC13D	-1.37493	2.70629	-13.1485	7.42076e-37	5.27564e-36	72.3295
PODXL	-1.37568	3.36608	-16.4183	1.64752e-54	2.1676e-53	112.788
FAM92B	-1.37742	0.984874	-13.5472	7.28344e-39	5.53671e-38	76.9273
CABLES1	-1.37873	2.04409	-14.9239	4.05662e-46	4.01431e-45	93.5472
EGFL7	-1.37991	3.81193	-13.7795	4.70475e-40	3.71743e-39	79.6522
MAB21L4	-1.38034	2.17341	-11.1627	1.59008e-27	7.86747e-27	50.989
FLVCR2	-1.38042	1.80962	-19.2285	1.53923e-71	3.4753e-70	151.868
PKIG	-1.38119	3.75937	-17.2611	1.85915e-59	2.88461e-58	124.138
HRCT1	-1.3818	1.08353	-17.9466	1.38033e-63	2.42738e-62	133.614
MYOC	-1.38322	0.249523	-30.3258	2.04515e-148	2.84914e-146	328.503
GPER1	-1.38345	0.932608	-23.26	3.66328e-98	1.72976e-96	213.015
CCL24	-1.38644	1.39846	-13.1028	1.25404e-36	8.84811e-36	71.8079
ACOXL	-1.38669	0.692458	-24.8709	2.52606e-109	1.55546e-107	238.66
SBSPON	-1.38712	1.00522	-17.4157	2.21797e-60	3.54496e-59	126.257
UNC13B	-1.38731	3.64332	-13.4427	2.46969e-38	1.84457e-37	75.713
LIN7A	-1.39032	0.804803	-21.8316	1.73367e-88	6.41328e-87	190.789
PRKCE	-1.39034	1.49681	-30.2449	7.94615e-148	1.09151e-145	327.148
MS4A2	-1.39042	0.87644	-22.0577	5.28684e-90	2.03626e-88	194.271
SLCO4C1	-1.39046	1.62847	-14.0303	2.35382e-41	1.95585e-40	82.6317
HLA-DMA	-1.39054	5.28146	-11.0557	4.68672e-27	2.28213e-26	49.9167
CD53	-1.39054	4.7445	-12.3927	3.60797e-33	2.24774e-32	63.8923
AOX1	-1.39074	1.1203	-17.4925	7.68142e-61	1.24699e-59	127.313
LMCD1	-1.39174	2.18211	-22.9341	6.18503e-96	2.75493e-94	207.898
NKG7	-1.39228	3.34349	-11.3386	2.64409e-28	1.34974e-27	52.7691
PCDH17	-1.39249	1.7309	-20.2796	2.89908e-78	7.72681e-77	167.31
C3	-1.3934	6.00335	-9.01541	8.15243e-19	2.86935e-18	31.1271
MTURN	-1.39363	2.42559	-16.9832	8.25239e-58	1.19898e-56	120.359
SCIMP	-1.39427	1.3769	-19.9832	2.37736e-76	6.00238e-75	162.915
CD37	-1.39577	2.8974	-14.2276	2.17558e-42	1.87269e-41	85.0009
SCTR	-1.3964	1.59479	-10.4518	1.78521e-24	7.84317e-24	44.0246
TFPI	-1.39723	3.10942	-10.6946	1.6892e-25	7.73809e-25	46.3618
SLC15A2	-1.39786	2.30643	-15.0963	4.63787e-47	4.74735e-46	95.706
DOCK11	-1.39804	2.02398	-18.6168	1.04405e-67	2.07994e-66	143.073
FFAR4	-1.39873	0.611579	-27.494	6.23989e-128	5.75447e-126	281.421
CTSW	-1.39979	2.39899	-12.9166	1.04435e-35	7.12298e-35	69.7008
BTK	-1.40083	1.8095	-18.5545	2.54186e-67	4.98302e-66	142.186
WASF3	-1.4009	1.45273	-19.8683	1.3008e-75	3.23848e-74	161.22
TSPAN4	-1.40197	3.0118	-15.4347	6.27668e-49	6.81929e-48	99.9897
CASKIN2	-1.40235	2.91972	-23.4235	2.77113e-99	1.3479e-97	215.591
PALMD	-1.40354	1.42592	-21.2033	2.60991e-84	8.41812e-83	181.194
ARHGAP29	-1.40637	1.76261	-17.4498	1.38581e-60	2.22761e-59	126.725
RNF144B	-1.40667	3.03503	-17.5996	1.74384e-61	2.87851e-60	128.791
APBB1	-1.40671	2.12234	-19.2075	2.09059e-71	4.70395e-70	151.563
NCKAP1L	-1.40712	2.23805	-15.99	4.71365e-52	5.70839e-51	107.154
CX3CR1	-1.4082	0.952244	-19.7905	4.10225e-75	1.01232e-73	160.075
AC007906.2	-1.41158	1.95524	-9.80248	7.85987e-22	3.1247e-21	37.9952
CD69	-1.41169	1.97624	-14.4479	1.48158e-43	1.33254e-42	87.6745
APOLD1	-1.41197	1.86604	-19.0619	1.72653e-70	3.76824e-69	149.458
RBMS2	-1.41217	2.85493	-20.8549	5.13764e-82	1.5384e-80	175.925
DAAM2	-1.41322	1.67433	-15.9243	1.11278e-51	1.33608e-50	106.298
SIGLEC1	-1.41439	1.991	-15.0395	9.48889e-47	9.6276e-46	94.9934
ERICH2	-1.41452	1.83094	-14.3589	4.39949e-43	3.89802e-42	86.5914
DKK2	-1.41695	0.951779	-21.8296	1.78603e-88	6.59454e-87	190.76
LCP1	-1.41917	5.12162	-12.7654	5.74376e-35	3.8168e-34	68.0064
CXCL16	-1.41934	5.27374	-16.6438	8.08193e-56	1.10016e-54	115.791
CXorf36	-1.42014	1.41373	-24.217	9.16747e-105	5.00213e-103	228.183
CBX7	-1.4214	2.16812	-23.0905	5.29493e-97	2.4301e-95	210.35
AFAP1L1	-1.42141	1.88385	-23.1759	1.38065e-97	6.42655e-96	211.691
PLSCR4	-1.42178	2.5929	-19.2999	5.44353e-72	1.24334e-70	152.905
ADPRH	-1.42259	2.07563	-24.9371	8.68822e-110	5.40072e-108	239.725
FXYD1	-1.42285	0.482767	-45.1582	1.20673e-255	2.96297e-252	574.959
JUND	-1.42322	5.97401	-18.132	1.01974e-64	1.86159e-63	136.21
CCL2	-1.42464	4.21316	-11.4159	1.19294e-28	6.17957e-28	53.5589
PRF1	-1.42528	2.61878	-13.8251	2.73733e-40	2.1822e-39	80.1909
KLF15	-1.4253	1.48482	-15.8777	2.04429e-51	2.43518e-50	105.693
LDLRAD1	-1.42546	1.12872	-12.2905	1.1053e-32	6.75314e-32	62.7801
ALKAL2	-1.42891	0.617097	-25.23	7.65249e-112	4.96098e-110	244.448
LAMC3	-1.42898	1.62511	-18.0586	2.86569e-64	5.16428e-63	135.181
ADAMTSL3	-1.43062	0.775335	-26.3708	6.57811e-120	5.16855e-118	262.983
NR0B2	-1.43067	1.00116	-11.3071	3.65336e-28	1.8577e-27	52.4483
ETV1	-1.43378	2.01879	-15.8869	1.81328e-51	2.16311e-50	105.812
CLIC2	-1.43712	3.17266	-13.2341	2.77442e-37	2.00581e-36	73.3077
NEXN	-1.43761	1.71798	-20.6647	9.03786e-81	2.62231e-79	173.065
MYOZ1	-1.43795	0.906923	-20.7968	1.23523e-81	3.64866e-80	175.05
DACH1	-1.43899	0.93358	-21.3877	1.56967e-85	5.24373e-84	183.998
SLC15A3	-1.43978	2.92257	-16.5973	1.50705e-55	2.03178e-54	115.17
HPGDS	-1.44062	1.24259	-18.9472	9.0522e-70	1.92646e-68	147.806
KCNJ8	-1.44264	2.34089	-17.0913	1.89594e-58	2.83208e-57	121.824
AFF3	-1.44408	0.582794	-28.7824	3.25536e-137	3.57235e-135	302.756
AHCYL2	-1.44576	3.51872	-10.9143	1.92849e-26	9.15449e-26	48.5136
APOL3	-1.44798	2.59416	-16.2168	2.38539e-53	3.00939e-52	110.126
SAMHD1	-1.45052	4.50321	-17.0745	2.38225e-58	3.53382e-57	121.597
S100A3	-1.452	1.77575	-15.4066	8.98393e-49	9.70689e-48	99.6326
ETS1	-1.45299	3.77603	-15.633	4.89576e-50	5.53641e-49	102.53
MATN3	-1.4557	1.7047	-15.4233	7.26033e-49	7.85323e-48	99.8447
ADARB1	-1.45604	1.66286	-24.5104	8.33072e-107	4.81295e-105	232.874
ELN	-1.45617	3.28525	-10.2385	1.36616e-23	5.81608e-23	42.0082
TAL1	-1.45681	0.611583	-36.6198	2.06248e-194	7.64401e-192	434.229
CNN1	-1.46085	2.28297	-15.3511	1.82697e-48	1.94933e-47	98.9259
TEKT1	-1.46138	0.677938	-15.7029	1.98416e-50	2.2804e-49	103.429
ARHGAP18	-1.46165	3.24336	-17.9469	1.37597e-63	2.42188e-62	133.617
CLEC1A	-1.46412	1.03077	-25.2994	2.48735e-112	1.63408e-110	245.569
PMP22	-1.46495	4.50738	-16.811	8.51187e-57	1.1977e-55	118.034
RND1	-1.46498	2.4854	-9.67574	2.48447e-21	9.68109e-21	36.8562
HBA1	-1.46558	0.303585	-34.6881	2.66656e-180	6.89201e-178	401.792
CAPN9	-1.46751	1.2063	-13.0547	2.17336e-36	1.5198e-35	71.2612
PER1	-1.46757	3.55668	-14.7327	4.40584e-45	4.18288e-44	91.173
RSPO4	-1.46869	0.845915	-19.0608	1.75511e-70	3.82637e-69	149.442
CFTR	-1.46932	1.14701	-15.5815	9.52045e-50	1.0668e-48	101.868
SOCS2	-1.46935	2.10599	-15.3336	2.28514e-48	2.4329e-47	98.7031
DOCK4	-1.47326	1.69788	-23.9091	1.24584e-102	6.50852e-101	223.282
CXCL17	-1.47457	6.1194	-6.93396	6.85739e-12	1.7719e-11	15.4234
CXCL3	-1.47536	1.6223	-14.4279	1.89263e-43	1.6968e-42	87.4308
TLR8	-1.47596	1.27429	-19.734	9.44058e-75	2.31224e-73	159.244
KHDRBS2	-1.47621	0.633687	-22.1924	6.56325e-91	2.62037e-89	196.352
EHD2	-1.47656	5.09515	-14.9111	4.75945e-46	4.69799e-45	93.3881
FERMT2	-1.47699	2.49699	-20.9582	1.07739e-82	3.30158e-81	177.483
HLA-DQA1	-1.47988	4.59823	-10.3997	2.94399e-24	1.28423e-23	43.5289
SLC22A31	-1.48051	3.23901	-6.83307	1.35375e-11	3.45079e-11	14.7568
MORN5	-1.48063	0.787014	-14.7458	3.7437e-45	3.56632e-44	91.3351
SLC26A9	-1.48152	1.79075	-9.70942	1.83195e-21	7.16975e-21	37.1577
CYS1	-1.48183	1.28134	-17.1738	6.14632e-59	9.37362e-58	122.946
SPAAR	-1.48577	0.642705	-44.6708	3.19436e-252	4.82668e-249	567.094
MS4A4A	-1.4878	2.97451	-14.1806	3.84379e-42	3.27281e-41	84.4346
PEAR1	-1.48963	1.19711	-27.9776	2.08706e-131	2.03961e-129	289.409
SPRY4	-1.49026	3.04869	-16.6372	8.83399e-56	1.20087e-54	115.703
OLFML1	-1.49044	1.844	-20.8566	5.01097e-82	1.50275e-80	175.95
TXNIP	-1.49099	7.02567	-12.7766	5.06494e-35	3.36914e-34	68.1314
DAPK2	-1.49283	1.15241	-25.1593	2.40005e-111	1.53564e-109	243.307
ADGRE1	-1.49337	0.714356	-25.1577	2.46387e-111	1.56659e-109	243.281
RRAS	-1.49383	5.22907	-17.6281	1.17443e-61	1.95173e-60	129.185
CLEC12A	-1.49393	1.15348	-21.0862	1.54667e-83	4.86101e-82	179.419
FAM110D	-1.49554	0.866567	-32.239	2.22351e-162	4.0819e-160	360.599
GBP4	-1.49585	3.13741	-13.7158	1.00024e-39	7.84338e-39	78.9019
C1orf115	-1.49601	2.91604	-17.1707	6.41055e-59	9.76142e-58	122.905
ITGAL	-1.49669	2.48998	-15.3228	2.61936e-48	2.78571e-47	98.5672
CXCL12	-1.4981	2.61079	-14.7807	2.42552e-45	2.32639e-44	91.7671
F11	-1.49997	0.383036	-33.614	1.93173e-172	4.31194e-170	383.725
ARHGEF6	-1.50028	2.11613	-20.1054	3.87877e-77	9.97261e-76	164.723
TNFSF12	-1.50186	3.56543	-19.2947	5.87377e-72	1.3385e-70	152.829
CACNG4	-1.50197	1.67028	-10.8755	2.836e-26	1.33784e-25	48.1312
CXCL5	-1.50272	1.85437	-9.73084	1.50864e-21	5.92686e-21	37.3499
NFIX	-1.50399	3.60453	-15.9136	1.27987e-51	1.53389e-50	106.159
ABLIM3	-1.5061	1.53529	-19.2602	9.70942e-72	2.20488e-70	152.328
COL4A4	-1.50636	1.45572	-15.6356	4.73636e-50	5.36541e-49	102.563
CAPSL	-1.50869	0.916779	-13.7589	6.00484e-40	4.72379e-39	79.4095
NEBL	-1.50891	2.32849	-18.266	1.53495e-65	2.86334e-64	138.098
KDR	-1.51095	2.72397	-13.5463	7.3607e-39	5.59328e-38	76.9168
GJA4	-1.51147	2.41373	-19.7158	1.23331e-74	3.01317e-73	158.977
LAPTM5	-1.51217	6.19291	-13.5813	4.88328e-39	3.74111e-38	77.3249
MT-ND6	-1.5122	9.85953	-11.2561	6.15101e-28	3.10044e-27	51.9313
CTSS	-1.51344	5.4129	-12.8763	1.64844e-35	1.11273e-34	69.2471
PDLIM2	-1.51433	1.50639	-32.3787	2.11296e-163	3.95285e-161	362.948
HLF	-1.51707	1.63762	-14.9325	3.64038e-46	3.60605e-45	93.6549
ARC	-1.51833	0.561745	-27.8638	1.37558e-130	1.31808e-128	287.527
HLA-E	-1.51835	8.04499	-20.1424	2.23661e-77	5.81905e-76	165.272
UTRN	-1.51836	2.88855	-19.3509	2.59025e-72	5.99296e-71	153.645
XAGE2	-1.51917	0.86742	-12.492	1.2082e-33	7.678e-33	64.9793
NLRC4	-1.52094	1.06579	-31.4253	1.96306e-156	3.21336e-154	346.932
RASSF2	-1.52286	2.5775	-16.7144	3.12803e-56	4.32703e-55	116.737
F8	-1.52322	1.38144	-28.523	2.44172e-135	2.55121e-133	298.446
PTGIS	-1.52462	2.21652	-15.0238	1.15668e-46	1.16876e-45	94.7962
SNX25	-1.52741	2.69177	-19.3279	3.62076e-72	8.32818e-71	153.311
APOH	-1.53063	1.11758	-11.3074	3.6391e-28	1.85093e-27	52.4521
HLA-DQB1	-1.53324	5.1398	-10.1941	2.07741e-23	8.77751e-23	41.593
TCEAL2	-1.53457	0.683371	-20.786	1.4551e-81	4.29168e-80	174.886
PLA1A	-1.53465	1.63716	-15.5605	1.24641e-49	1.38872e-48	101.599
LMO3	-1.53726	2.1877	-9.6107	4.46294e-21	1.72028e-20	36.2765
TNFSF13	-1.53814	2.95658	-18.8182	5.80692e-69	1.2096e-67	145.953
ZMYND10	-1.53905	1.07959	-14.7886	2.19949e-45	2.11374e-44	91.8645
MGLL	-1.53989	3.57228	-12.6521	2.04273e-34	1.32777e-33	66.7455
IRX2	-1.54037	2.60174	-10.7677	8.23735e-26	3.82974e-25	47.0738
MAL	-1.5415	1.89327	-14.0128	2.90638e-41	2.40581e-40	82.4219
FXYD6	-1.54201	2.21879	-17.9117	2.25155e-63	3.92084e-62	133.126
CCRL2	-1.54252	1.56077	-22.0216	9.23696e-90	3.52314e-88	193.714
TPPP	-1.54302	1.95198	-15.398	1.00311e-48	1.07968e-47	99.5229
C1QC	-1.54368	6.75019	-11.8117	1.90347e-30	1.061e-29	57.6665
FILIP1	-1.5453	1.11681	-21.6982	1.34908e-87	4.81816e-86	188.743
PLLP	-1.54632	1.89613	-20.0615	7.44759e-77	1.90486e-75	164.072
TMEM273	-1.54639	1.69318	-22.1786	8.13016e-91	3.22628e-89	196.139
SDR16C5	-1.54651	3.2372	-10.5441	7.31968e-25	3.26848e-24	44.9082
RGS5	-1.54727	3.37287	-15.1254	3.21214e-47	3.30692e-46	96.0717
ATF3	-1.54771	3.68504	-13.3231	9.91419e-38	7.27473e-37	74.3309
ROR1	-1.54993	1.03547	-24.3463	1.15642e-105	6.45331e-104	230.249
MAP1LC3C	-1.55097	0.953367	-18.1535	7.5296e-65	1.3797e-63	136.513
IGSF10	-1.55676	0.852279	-24.0146	2.32154e-103	1.22586e-101	224.958
ZBTB16	-1.55691	0.643143	-21.5419	1.48462e-86	5.12519e-85	186.35
EVI2B	-1.55783	3.37877	-14.6947	7.06274e-45	6.66027e-44	90.7033
SORBS1	-1.55992	1.46227	-23.0154	1.7254e-96	7.80921e-95	209.172
TMEM150B	-1.56023	1.35733	-22.0727	4.18799e-90	1.6162e-88	194.504
CD74	-1.56068	9.45615	-11.5016	4.91599e-29	2.59025e-28	54.4388
ST8SIA6	-1.56116	0.598536	-31.652	4.33966e-158	7.2858e-156	350.737
SLC9A3R2	-1.56159	4.31696	-14.7	6.61287e-45	6.23903e-44	90.7689
DENND2A	-1.56206	1.29887	-25.5302	5.88964e-114	4.00312e-112	249.305
WDR38	-1.56226	0.948204	-13.8424	2.22661e-40	1.78156e-39	80.3963
RPS6KA2	-1.56232	3.23219	-14.4267	1.91902e-43	1.71968e-42	87.417
ICAM2	-1.56256	1.93107	-21.7895	3.31456e-88	1.20794e-86	190.143
VSIR	-1.56338	3.44042	-21.1575	5.24186e-84	1.67152e-82	180.498
CD101	-1.56539	1.14734	-30.4364	3.20084e-149	4.6231e-147	330.354
FLI1	-1.56771	1.76148	-24.1206	4.27748e-104	2.30199e-102	226.646
SRGN	-1.57134	6.47921	-12.7582	6.2315e-35	4.12973e-34	67.9254
DAPK1	-1.57181	2.9004	-14.954	2.78004e-46	2.76637e-45	93.9233
MLPH	-1.57298	3.25955	-9.14573	2.67007e-19	9.58657e-19	32.2302
SCNN1G	-1.57327	1.83711	-14.2488	1.6801e-42	1.45384e-41	85.2581
FCER1G	-1.57538	5.45716	-14.5448	4.50002e-44	4.11709e-43	88.8603
SFRP5	-1.57763	0.723836	-18.6441	7.05586e-68	1.41427e-66	143.463
KL	-1.57916	0.644531	-29.3459	2.7034e-141	3.25785e-139	312.135
CASS4	-1.57994	1.19419	-25.5795	2.64677e-114	1.81151e-112	250.103
SPNS2	-1.58202	2.40841	-14.4265	1.92548e-43	1.72468e-42	87.4137
CAMP	-1.5824	0.671024	-24.7003	3.94209e-108	2.36081e-106	235.918
NECAB1	-1.58287	0.604305	-34.9341	4.23806e-182	1.18926e-179	405.927
STARD13	-1.58397	1.37334	-29.9837	6.3079e-146	8.31585e-144	322.781
BMP5	-1.58745	1.53379	-14.0207	2.64094e-41	2.18793e-40	82.5172
SECISBP2L	-1.58901	2.93337	-21.8496	1.31393e-88	4.87894e-87	191.066
MYH10	-1.59044	3.55024	-18.6763	4.45459e-68	8.98373e-67	143.922
GIMAP1	-1.59224	1.25028	-27.5553	2.26581e-128	2.10935e-126	282.432
WNT3A	-1.59489	0.965547	-17.7103	3.75008e-62	6.32843e-61	130.323
ZBED2	-1.59581	1.67988	-16.4139	1.74755e-54	2.29307e-53	112.729
AK1	-1.59615	2.42875	-18.8131	6.25543e-69	1.30165e-67	145.879
NOTCH4	-1.59632	1.72789	-25.672	5.88032e-115	4.06715e-113	251.605
C1QTNF7	-1.59646	0.620618	-31.7572	7.38557e-159	1.27259e-156	352.505
APLN	-1.60271	2.01145	-16.371	3.0913e-54	4.01603e-53	112.161
SASH1	-1.60375	2.1771	-25.8755	2.14258e-116	1.56456e-114	254.91
TMEM190	-1.60564	1.14075	-12.7494	6.87653e-35	4.548e-34	67.8275
GATA2	-1.60582	1.80059	-20.3801	6.45741e-79	1.74956e-77	168.807
CYB5A	-1.60682	3.55395	-15.3157	2.86898e-48	3.0446e-47	98.4766
FCER1A	-1.6074	1.65546	-13.0881	1.48302e-36	1.04337e-35	71.6412
P3H2	-1.60754	2.80865	-11.1818	1.31057e-27	6.50584e-27	51.1808
CST6	-1.60949	2.80324	-9.53574	8.73015e-21	3.32854e-20	35.6127
KIAA1324L	-1.61292	1.82139	-23.8746	2.15795e-102	1.12436e-100	222.733
PILRA	-1.61402	2.52076	-19.0109	3.61196e-70	7.75408e-69	148.722
C1orf194	-1.61781	0.98418	-14.7428	3.88642e-45	3.69869e-44	91.2979
APOBR	-1.61868	2.24482	-19.1883	2.76269e-71	6.16677e-70	151.285
PROS1	-1.62328	3.3034	-17.4081	2.46462e-60	3.92959e-59	126.152
DUOXA1	-1.6242	2.36216	-15.0321	1.04206e-46	1.05566e-45	94.9001
C2	-1.62531	3.29167	-14.4031	2.56438e-43	2.28652e-42	87.1285
LST1	-1.62633	2.70982	-16.9006	2.53043e-57	3.61493e-56	119.242
CPED1	-1.6295	1.14364	-26.0048	2.60352e-117	1.95194e-115	257.014
SGCG	-1.63305	0.544102	-29.5957	4.16258e-143	5.24138e-141	316.301
CA3	-1.63445	0.925325	-21.8341	1.66816e-88	6.18258e-87	190.828
VIM	-1.63555	6.88002	-16.59	1.66333e-55	2.23939e-54	115.072
ADGRL2	-1.63569	2.63022	-18.2092	3.42883e-65	6.3381e-64	137.297
CD55	-1.63607	5.57962	-12.0465	1.5546e-31	9.05066e-31	60.1541
RBP2	-1.63719	0.509846	-29.2612	1.11173e-140	1.30764e-138	310.723
SLC7A7	-1.6378	2.71049	-18.6114	1.12644e-67	2.23728e-66	142.997
DENND3	-1.63791	1.88699	-24.5511	4.33627e-107	2.54261e-105	233.525
SLC22A3	-1.63906	2.35069	-11.6198	1.43509e-29	7.73375e-29	55.6609
GLDN	-1.63951	0.838848	-30.8902	1.57924e-152	2.40473e-150	337.955
PPP1R15A	-1.64023	4.88684	-21.3552	2.57894e-85	8.54267e-84	183.502
PPARG	-1.64048	2.14767	-17.6287	1.16445e-61	1.93677e-60	129.193
TLR4	-1.64264	2.04791	-19.3297	3.5284e-72	8.12525e-71	153.337
ANGPTL1	-1.64633	0.720567	-29.1464	7.55439e-140	8.78053e-138	308.81
TMEM47	-1.64775	2.41724	-19.8752	1.17543e-75	2.9338e-74	161.321
GRIA1	-1.6513	0.354772	-42.9034	1.00222e-239	1.0937e-236	538.376
SHE	-1.65211	1.42479	-16.3888	2.43947e-54	3.18183e-53	112.397
SGMS2	-1.65309	2.71456	-15.8288	3.86826e-51	4.55815e-50	105.057
MFNG	-1.65388	2.45989	-21.6249	4.15349e-87	1.45431e-85	187.621
KCNJ15	-1.65466	2.22224	-14.6712	9.44682e-45	8.86593e-44	90.4139
KCTD12	-1.65826	4.01708	-17.6774	5.92138e-62	9.92437e-61	129.867
HLA-DPB1	-1.65854	6.53732	-12.5251	8.3795e-34	5.34932e-33	65.3429
PCDH12	-1.65877	1.72672	-25.9428	7.1566e-117	5.32489e-115	256.004
AKAP12	-1.66187	2.15341	-14.8328	1.26732e-45	1.22933e-44	92.4133
LRRN3	-1.66435	0.589793	-30.9036	1.2597e-152	1.93315e-150	338.18
LEPR	-1.66573	1.25687	-24.8774	2.27607e-109	1.40594e-107	238.764
TIMP3	-1.66792	1.61093	-19.0343	2.57384e-70	5.56194e-69	149.06
BCL6B	-1.66813	1.86861	-26.2035	1.01484e-118	7.87927e-117	260.252
PRAM1	-1.66814	1.17092	-27.2691	2.55426e-126	2.28061e-124	277.716
AQP9	-1.66906	2.02686	-16.503	5.32237e-55	7.07356e-54	113.913
CD163	-1.66934	3.60933	-12.9924	4.41924e-36	3.05229e-35	70.5557
OTUD1	-1.67023	3.01066	-28.5424	1.76743e-135	1.85656e-133	298.768
CD83	-1.67099	3.48436	-19.4194	9.52552e-73	2.22485e-71	154.643
AATK	-1.67104	1.21506	-21.3395	3.27711e-85	1.08007e-83	183.263
TGM2	-1.67219	5.26316	-12.8935	1.35629e-35	9.20899e-35	69.441
RASL12	-1.67271	2.18358	-22.0894	3.23506e-90	1.25091e-88	194.761
LMO2	-1.67546	2.21494	-22.967	3.69279e-96	1.6599e-94	208.412
MS4A8	-1.68004	1.06413	-12.7304	8.51182e-35	5.6069e-34	67.6155
RAB11FIP1	-1.68037	3.36769	-16.9543	1.22273e-57	1.76344e-56	119.967
CD302	-1.68166	1.84673	-20.4805	1.43827e-79	3.97914e-78	170.305
CNTN6	-1.68315	0.369811	-44.8831	1.02747e-253	1.83477e-250	570.524
FZD4	-1.6843	2.05096	-22.3739	3.91628e-92	1.61612e-90	199.165
NOSTRIN	-1.68475	1.34064	-22.1162	2.13893e-90	8.3529e-89	195.174
LDLR	-1.6893	3.98563	-18.4081	2.04441e-66	3.91025e-65	140.108
PI16	-1.68954	0.540885	-26.2118	8.86554e-119	6.91055e-117	260.387
SHROOM4	-1.69466	1.47733	-23.1527	1.9883e-97	9.18971e-96	211.327
PGM5	-1.6964	0.941301	-25.4841	1.24597e-113	8.41053e-112	248.557
GRAMD2A	-1.69838	1.76915	-17.631	1.12911e-61	1.87958e-60	129.224
HLA-DOA	-1.69891	3.51665	-13.5109	1.11462e-38	8.40477e-38	76.5042
PTPRM	-1.69943	2.3136	-20.7324	3.26398e-81	9.56932e-80	174.081
ALDH2	-1.69946	4.06116	-17.2315	2.78866e-59	4.30304e-58	123.734
TACC1	-1.70092	3.24776	-20.3826	6.22457e-79	1.69114e-77	168.844
DCN	-1.70286	4.79843	-13.675	1.61924e-39	1.25619e-38	78.4228
SSTR1	-1.70525	0.695438	-24.805	7.31274e-109	4.44719e-107	237.599
FGG	-1.70662	2.99818	-6.17051	9.45814e-10	2.18779e-09	10.6042
SMAD6	-1.70744	1.25431	-28.9507	1.97163e-138	2.25167e-136	305.554
FCGR3A	-1.71045	4.7315	-13.7257	8.89255e-40	6.97868e-39	79.0189
TBX2	-1.71088	2.27161	-21.1938	3.01532e-84	9.6781e-83	181.05
ARHGAP44	-1.71223	1.43779	-22.5824	1.52124e-93	6.49603e-92	202.405
SLC51B	-1.71464	0.994148	-20.5616	4.26032e-80	1.20065e-78	171.519
CELF2	-1.71478	2.55514	-17.074	2.39812e-58	3.55251e-57	121.59
EGR1	-1.71946	5.90255	-13.3538	6.9463e-38	5.12185e-37	74.6847
ST6GALNAC5	-1.71988	1.35324	-25.3978	5.04985e-113	3.36252e-111	247.161
S1PR4	-1.7204	1.93097	-21.4582	5.3414e-86	1.80277e-84	185.073
LY86	-1.72105	2.68733	-17.0926	1.86285e-58	2.78477e-57	121.842
SVEP1	-1.72272	1.33968	-25.2219	8.72902e-112	5.64027e-110	244.316
SRPX	-1.723	2.37105	-16.6172	1.15496e-55	1.56569e-54	115.436
NES	-1.72588	3.07724	-17.4303	1.81327e-60	2.90522e-59	126.457
COL4A3	-1.72723	1.20973	-17.6083	1.54723e-61	2.56259e-60	128.91
MMP19	-1.72744	2.20718	-18.4965	5.81194e-67	1.13146e-65	141.361
JAML	-1.72826	1.69336	-22.1086	2.40343e-90	9.34861e-89	195.058
SOX7	-1.73263	1.77687	-17.4316	1.78203e-60	2.8575e-59	126.475
MSRB3	-1.73728	2.29029	-21.302	5.80035e-85	1.90529e-83	182.694
KLF9	-1.74131	3.31276	-20.4246	3.32114e-79	9.09864e-78	169.47
CITED2	-1.74569	4.86137	-15.507	2.48162e-49	2.73089e-48	100.914
ADGRD1	-1.75828	1.16837	-19.6919	1.75367e-74	4.26858e-73	158.626
SERPING1	-1.75956	6.18301	-17.9979	6.72651e-64	1.19682e-62	134.33
CAMK2N1	-1.76455	3.24781	-14.0994	1.02447e-41	8.58884e-41	83.4593
GMFG	-1.76469	3.70228	-19.1763	3.28845e-71	7.3237e-70	151.111
ICAM1	-1.76553	5.51118	-12.0103	2.29202e-31	1.32301e-30	59.7685
SCUBE1	-1.76694	0.439726	-42.8564	2.16232e-239	2.23549e-236	537.609
ERG	-1.77282	1.64703	-30.61	1.74212e-150	2.59246e-148	333.26
GIMAP4	-1.77292	3.57947	-18.3263	6.53332e-66	1.23398e-64	138.949
LHFPL6	-1.77548	3.5918	-23.2197	6.92223e-98	3.23746e-96	212.38
ITIH5	-1.77762	0.997588	-24.2722	3.78835e-105	2.10806e-103	229.065
SCNN1B	-1.77833	3.05961	-12.1496	5.10873e-32	3.03817e-31	61.2594
PDZD2	-1.77835	1.31136	-22.3908	3.01056e-92	1.24498e-90	199.427
IL3RA	-1.78034	2.71824	-25.3662	8.42904e-113	5.59363e-111	246.649
LILRA5	-1.78056	1.58741	-23.3961	4.27617e-99	2.06889e-97	215.158
AHNAK	-1.78232	5.22133	-16.8116	8.43735e-57	1.18806e-55	118.042
HLA-DPA1	-1.78257	5.77035	-12.7254	8.99604e-35	5.92387e-34	67.5605
TNS2	-1.78435	3.03788	-22.0234	8.97983e-90	3.43173e-88	193.743
CCM2L	-1.78521	1.06933	-35.6207	4.05003e-187	1.28314e-184	417.465
HLA-DRB1	-1.7859	8.5383	-12.3907	3.6865e-33	2.29594e-32	63.8709
RHOBTB2	-1.78679	3.18713	-13.7648	5.60074e-40	4.4112e-39	79.4788
SLC11A1	-1.78697	2.0842	-21.6635	2.29983e-87	8.15442e-86	188.21
RHOJ	-1.7871	1.83772	-28.5473	1.62976e-135	1.72115e-133	298.849
GAS6	-1.78834	4.06845	-18.9154	1.43305e-69	3.03335e-68	147.348
HLA-DRA	-1.7886	9.44609	-12.4126	2.90021e-33	1.81545e-32	64.1093
GJA5	-1.78955	2.8353	-17.6478	8.94107e-62	1.49345e-60	129.457
APOC1	-1.7911	5.65103	-12.3862	3.87568e-33	2.40994e-32	63.8212
CSF3R	-1.79465	2.29354	-15.4333	6.38279e-49	6.92692e-48	99.973
KLF4	-1.7957	3.66585	-14.7019	6.45631e-45	6.09425e-44	90.7927
WFS1	-1.79682	3.70211	-25.8656	2.51767e-116	1.83165e-114	254.749
DPT	-1.79876	3.32617	-13.5429	7.65641e-39	5.81124e-38	76.8777
PHACTR1	-1.79904	1.14429	-31.7175	1.44098e-158	2.44011e-156	351.838
SPTBN1	-1.80235	4.40679	-26.9995	2.16687e-124	1.83465e-122	273.284
FAM216B	-1.80377	0.868531	-16.6486	7.57906e-56	1.03314e-54	115.855
CTGF	-1.80567	5.95761	-14.6348	1.48217e-44	1.37851e-43	89.9656
DEPP1	-1.80752	4.89123	-15.8303	3.79229e-51	4.47399e-50	105.077
CPM	-1.81367	3.50571	-11.7525	3.55992e-30	1.9637e-29	57.0449
CD34	-1.81495	2.44326	-25.2686	4.09391e-112	2.6628e-110	245.072
NCF2	-1.81563	3.74511	-19.2669	8.80346e-72	2.00378e-70	152.425
LIFR	-1.81578	2.28109	-17.5971	1.80729e-61	2.98073e-60	128.755
COX7A1	-1.81853	2.42051	-24.2123	9.88349e-105	5.36302e-103	228.108
HK3	-1.81914	2.19923	-18.7898	8.74153e-69	1.80938e-67	145.545
CA2	-1.81935	3.16197	-13.7984	3.75689e-40	2.98409e-39	79.876
CDO1	-1.81959	0.86251	-29.438	5.80155e-142	7.07826e-140	313.671
TMEM204	-1.82071	3.09096	-23.8531	3.0419e-102	1.57657e-100	222.391
C9orf24	-1.82086	1.1793	-15.169	1.85098e-47	1.91765e-46	96.6204
KLF6	-1.82263	4.72034	-22.2373	3.26971e-91	1.31883e-89	197.048
ADGRE5	-1.82502	4.05912	-18.802	7.33282e-69	1.52422e-67	145.721
DPEP2	-1.82727	1.24059	-30.0166	3.63824e-146	4.86163e-144	323.331
FCN1	-1.83565	1.44728	-21.2117	2.29731e-84	7.42206e-83	181.321
SGCA	-1.84003	1.19658	-24.946	7.52664e-110	4.70846e-108	239.869
SOX17	-1.84014	0.936618	-34.2392	5.13501e-177	1.2768e-174	394.242
MNDA	-1.84272	2.90057	-17.4608	1.19067e-60	1.91866e-59	126.877
FAM167A	-1.84492	1.42458	-19.5761	9.61319e-74	2.29443e-72	156.929
SIRPB1	-1.845	0.866819	-33.4889	1.59029e-171	3.47089e-169	381.621
SLCO2B1	-1.84585	2.89543	-17.2087	3.80943e-59	5.85513e-58	123.423
ACE	-1.84751	2.29659	-24.3581	9.57967e-106	5.36107e-104	230.437
NKX2-1	-1.84802	3.66081	-8.01561	2.70763e-15	8.21151e-15	23.1268
CD300C	-1.84905	1.56701	-26.194	1.18425e-118	9.12245e-117	260.098
TSPAN7	-1.85023	3.06629	-12.1684	4.17016e-32	2.49131e-31	61.461
SYNPO	-1.85039	3.50495	-21.3865	1.59866e-85	5.33148e-84	183.979
CCBE1	-1.853	0.830629	-25.1342	3.60515e-111	2.28438e-109	242.901
FAXDC2	-1.85309	1.99693	-16.2459	1.62307e-53	2.06222e-52	110.509
CD300LG	-1.85556	0.293814	-48.6737	5.21584e-280	2.0491e-276	630.942
SELPLG	-1.85585	3.68433	-18.6951	3.39987e-68	6.87782e-67	144.191
PCOLCE2	-1.85648	1.62409	-18.6293	8.72972e-68	1.74266e-66	143.251
STAC	-1.8579	1.14936	-24.1165	4.56668e-104	2.45091e-102	226.581
ADAMTS1	-1.85913	2.91083	-17.6811	5.62737e-62	9.43967e-61	129.918
STARD8	-1.86011	1.49037	-31.8969	7.04844e-160	1.24732e-157	354.85
SOD3	-1.86074	3.56732	-15.9146	1.26329e-51	1.51495e-50	106.172
CYBB	-1.86194	4.11123	-14.2136	2.577e-42	2.21241e-41	84.8324
MT1A	-1.8621	1.43282	-14.144	5.98268e-42	5.06761e-41	83.9944
FPR1	-1.86693	2.45902	-17.9774	8.96623e-64	1.5867e-62	134.044
ACP5	-1.86883	5.14062	-19.4534	5.79547e-73	1.3601e-71	155.138
SELENOP	-1.87091	3.96905	-15.7372	1.27201e-50	1.47236e-49	103.872
NR4A3	-1.87123	1.37351	-18.8712	2.71113e-69	5.70791e-68	146.713
CTSH	-1.8742	5.60724	-14.2435	1.79212e-42	1.54941e-41	85.1939
GYPC	-1.87543	2.64367	-23.1608	1.75014e-97	8.12719e-96	211.455
GPRIN2	-1.87553	1.98571	-18.4339	1.41626e-66	2.71675e-65	140.474
CD300LF	-1.87866	2.04892	-21.1382	7.02815e-84	2.23027e-82	180.206
OTULINL	-1.87909	2.52714	-17.4086	2.44749e-60	3.90545e-59	126.159
SLC19A3	-1.88135	0.725919	-34.8405	2.05002e-181	5.44171e-179	404.353
ROS1	-1.88177	2.33506	-12.7017	1.17349e-34	7.69904e-34	67.2964
SCN4B	-1.8819	1.14429	-28.0419	7.19682e-132	7.10387e-130	290.472
FIBIN	-1.88212	2.31027	-18.115	1.29563e-64	2.35649e-63	135.972
MAOB	-1.88433	2.54816	-17.8349	6.59624e-63	1.1326e-61	132.055
KRT4	-1.88454	1.717	-9.93446	2.34042e-22	9.49459e-22	39.1945
CCDC69	-1.88593	3.00907	-20.7506	2.47884e-81	7.28919e-80	174.355
SPI1	-1.88792	4.03655	-18.2613	1.64115e-65	3.05855e-64	138.031
C8B	-1.89062	0.531709	-25.7986	7.498e-116	5.33635e-114	253.66
IL6	-1.89411	2.21687	-13.5868	4.57366e-39	3.50528e-38	77.3901
AGRP	-1.8947	0.609538	-35.9213	2.58316e-189	8.60019e-187	422.511
TSPAN12	-1.89557	3.03793	-16.4575	9.7641e-55	1.28982e-53	113.309
MYL9	-1.89729	5.70443	-19.1184	7.61069e-71	1.67036e-69	150.275
NEDD9	-1.9	3.55445	-19.0401	2.36595e-70	5.11833e-69	149.144
TMEM88	-1.9013	1.62987	-28.7084	1.11612e-136	1.20461e-134	301.526
RASIP1	-1.90541	1.8786	-25.0813	8.47975e-111	5.32165e-109	242.047
KANK2	-1.90546	3.25727	-24.5304	6.05065e-107	3.52679e-105	233.193
DNASE1L3	-1.90572	1.00459	-24.6815	5.33102e-108	3.17325e-106	235.617
GADD45B	-1.90695	4.51799	-19.2633	9.27454e-72	2.10856e-70	152.373
TYROBP	-1.90761	5.9817	-16.2368	1.83148e-53	2.32102e-52	110.389
TMPRSS2	-1.90769	3.07265	-12.1665	4.2572e-32	2.54177e-31	61.4405
DRAM1	-1.90882	4.28528	-15.987	4.90397e-52	5.93157e-51	107.114
CYR61	-1.90891	5.75021	-15.6749	2.85019e-50	3.25313e-49	103.069
ANGPT1	-1.90984	1.27607	-26.4487	1.83591e-120	1.46596e-118	264.257
HOPX	-1.91388	3.78176	-10.789	6.67804e-26	3.1151e-25	47.2819
PIP5K1B	-1.91417	1.3146	-26.1337	3.17341e-118	2.41609e-116	259.114
HEG1	-1.91499	3.18416	-22.115	2.17809e-90	8.48894e-89	195.156
MSLN	-1.91664	4.0223	-6.79804	1.71077e-11	4.33664e-11	14.5274
STXBP6	-1.91712	0.955713	-27.534	3.22092e-128	2.98437e-126	282.081
CPAMD8	-1.92019	1.38009	-20.0272	1.23816e-76	3.15449e-75	163.565
FPR2	-1.92208	0.858777	-29.4923	2.34386e-142	2.91395e-140	314.576
GPC3	-1.92237	3.82066	-10.0431	8.55024e-23	3.52175e-22	40.1916
TGFBR3	-1.92349	1.68872	-24.0276	1.88521e-103	1.00084e-101	225.166
OR7E47P	-1.92404	1.28287	-27.8318	2.33745e-130	2.22886e-128	286.998
TREM1	-1.92695	2.74271	-13.4872	1.47043e-38	1.10623e-37	76.2287
THBD	-1.93001	3.84141	-14.8832	6.75437e-46	6.63712e-45	93.0397
GATA6	-1.93033	1.87022	-22.7548	1.02874e-94	4.48059e-93	205.093
MGP	-1.93054	5.52412	-13.9326	7.59375e-41	6.18681e-40	81.4664
CAVIN1	-1.93636	5.77903	-21.4236	9.06345e-86	3.04852e-84	184.546
LMOD1	-1.93776	2.13962	-21.6345	3.589e-87	1.25891e-85	187.766
MFSD2A	-1.93825	3.16279	-18.564	2.2195e-67	4.35541e-66	142.321
ARRB1	-1.9393	2.66551	-17.985	8.05791e-64	1.43112e-62	134.15
ADAMTSL4	-1.94138	2.07421	-21.6104	5.1925e-87	1.80845e-85	187.398
CES1	-1.95016	4.59385	-7.96606	3.96136e-15	1.19162e-14	22.752
ENG	-1.95017	4.91893	-22.1847	7.3996e-91	2.94828e-89	196.233
S100A4	-1.95349	6.63905	-16.239	1.7779e-53	2.25457e-52	110.418
ID4	-1.96317	2.77604	-17.7059	3.98588e-62	6.7148e-61	130.262
SEMA5A	-1.96367	1.54083	-20.8931	2.88364e-82	8.68763e-81	176.501
MME	-1.96502	1.57656	-17.622	1.27899e-61	2.1219e-60	129.1
PPP1R14A	-1.96896	2.29724	-22.1497	1.27237e-90	4.99862e-89	195.692
MMRN1	-1.97037	1.19844	-25.9285	9.03611e-117	6.69798e-115	255.772
TRPV2	-1.97347	2.90078	-24.5577	3.90272e-107	2.29524e-105	233.631
TPSB2	-1.97716	3.03841	-14.4559	1.34216e-43	1.20992e-42	87.7728
BMP2	-1.97778	2.55967	-17.8806	3.47942e-63	6.04299e-62	132.692
CAT	-1.9802	4.75724	-27.3073	1.35907e-126	1.23024e-124	278.346
ARHGEF26	-1.98131	2.22202	-20.9797	7.78429e-83	2.39666e-81	177.807
COL6A6	-1.98263	0.833099	-31.0681	7.95294e-154	1.23984e-151	340.938
GRASP	-1.98409	2.0629	-25.726	2.44313e-115	1.70784e-113	252.481
ZFP36	-1.98572	6.67123	-17.5667	2.75156e-61	4.52292e-60	128.336
HPGD	-1.99502	2.79621	-11.7253	4.74075e-30	2.60119e-29	56.7605
SOSTDC1	-1.99824	1.73264	-12.3767	4.29967e-33	2.66767e-32	63.718
LMO7	-1.99986	3.44338	-19.1907	2.66628e-71	5.96513e-70	151.321
ANKRD29	-2.00008	1.66743	-22.2306	3.62924e-91	1.45786e-89	196.943
TPSAB1	-2.00093	3.12111	-16.414	1.74464e-54	2.29078e-53	112.731
C1orf116	-2.00578	4.0221	-12.1409	5.61474e-32	3.33405e-31	61.1656
C1orf162	-2.00682	2.73902	-22.5952	1.24706e-93	5.3368e-92	202.604
LTBP4	-2.00824	3.81972	-20.47	1.6834e-79	4.64426e-78	170.148
EDN1	-2.01175	3.40271	-16.8889	2.96518e-57	4.21759e-56	119.084
TIE1	-2.01298	2.10556	-28.3034	9.37956e-134	9.54625e-132	294.804
FOS	-2.01474	5.96461	-14.2976	9.28841e-43	8.1126e-42	85.8478
NTN4	-2.01574	3.33321	-19.258	1.0026e-71	2.27414e-70	152.296
STEAP4	-2.01609	2.85174	-12.1435	5.46008e-32	3.24417e-31	61.1933
METTL7A	-2.01654	4.06449	-19.0542	1.92993e-70	4.19818e-69	149.347
CYYR1	-2.01828	2.22693	-28.5125	2.90584e-135	3.02008e-133	298.272
MMRN2	-2.02144	2.28751	-27.7839	5.16794e-130	4.90405e-128	286.206
PAPSS2	-2.02429	3.89009	-18.138	9.36227e-65	1.71073e-63	136.296
C1QA	-2.02574	6.80447	-15.5749	1.03571e-49	1.15989e-48	101.784
TMEM139	-2.02597	1.25684	-21.314	4.83689e-85	1.59147e-83	182.875
FGD5	-2.02778	1.78285	-31.1674	1.50034e-154	2.3767e-152	342.603
FOXA2	-2.0279	2.18695	-12.7142	1.02027e-34	6.70276e-34	67.4354
SELP	-2.03023	1.56609	-25.9015	1.40317e-116	1.03619e-114	255.333
FAM162B	-2.0348	1.50841	-28.5573	1.3803e-135	1.46558e-133	299.015
SCARA5	-2.04061	0.807345	-24.4695	1.60751e-106	9.17917e-105	232.218
IL7R	-2.0423	3.13433	-17.6482	8.88159e-62	1.48477e-60	129.463
EFEMP1	-2.04412	4.53342	-17.0491	3.36741e-58	4.96591e-57	121.252
CADM1	-2.04875	2.62284	-17.164	7.02522e-59	1.06808e-57	122.813
C1QB	-2.04918	6.73431	-15.0181	1.24241e-46	1.25344e-45	94.7251
DOK2	-2.05094	2.7875	-21.8781	8.45694e-89	3.15817e-87	191.505
PTPN21	-2.05166	1.78471	-34.9151	5.82963e-182	1.61284e-179	405.609
ALDH3B1	-2.05203	3.04161	-13.9987	3.44098e-41	2.8352e-40	82.2539
MYH11	-2.05526	2.5635	-14.76	3.14006e-45	2.99855e-44	91.5101
SEC14L6	-2.05654	1.08433	-25.1577	2.46438e-111	1.56659e-109	243.281
C5AR1	-2.05699	3.15277	-22.3389	6.75565e-92	2.76461e-90	198.621
WISP2	-2.05747	1.43089	-25.8262	4.78547e-116	3.4307e-114	254.108
HBEGF	-2.06734	3.45479	-18.4906	6.31811e-67	1.22878e-65	141.278
HLA-DRB5	-2.06905	6.8368	-12.4018	3.26404e-33	2.038e-32	63.9918
RRAD	-2.06992	3.04285	-13.5728	5.39505e-39	4.12515e-38	77.2258
C14orf132	-2.0724	1.61925	-27.6114	8.96314e-129	8.38395e-127	283.358
RAI2	-2.0746	2.14432	-27.0707	6.71386e-125	5.73393e-123	274.453
GPA33	-2.07596	0.572644	-33.6036	2.30206e-172	5.08083e-170	383.55
PID1	-2.0822	2.14912	-22.7271	1.58687e-94	6.85072e-93	204.66
NPNT	-2.08319	3.4707	-17.4851	8.51668e-61	1.37917e-59	127.21
ATP13A4	-2.0906	1.9888	-15.8869	1.8137e-51	2.16311e-50	105.812
ACADL	-2.09137	0.820612	-35.3221	6.16564e-185	1.75524e-182	412.449
PRELP	-2.09404	3.3881	-16.7452	2.06569e-56	2.87368e-55	117.15
GIMAP7	-2.09588	3.16761	-21.2631	1.05031e-84	3.42712e-83	182.102
C11orf96	-2.09672	3.2573	-18.4435	1.23519e-66	2.37638e-65	140.61
ITLN1	-2.09748	0.617678	-19.9607	3.31819e-76	8.35631e-75	162.582
SLIT2	-2.09748	1.76817	-26.9491	4.97129e-124	4.19103e-122	272.455
C2orf40	-2.10107	0.896568	-24.2699	3.93477e-105	2.1772e-103	229.027
FGR	-2.10305	2.70723	-24.0279	1.87629e-103	9.98805e-102	225.171
ABCA8	-2.10498	0.756527	-36.9445	8.86973e-197	3.55567e-194	439.668
ALOX15B	-2.11251	2.98823	-12.6611	1.8478e-34	1.20266e-33	66.8452
ITM2A	-2.11405	3.02496	-21.0483	2.75187e-83	8.56655e-82	178.844
ITGA8	-2.11675	1.41058	-27.1186	3.04866e-125	2.66155e-123	275.241
HSPB8	-2.11871	3.25312	-19.1344	6.03356e-71	1.33016e-69	150.506
MYCT1	-2.11895	1.7122	-33.0273	3.79886e-168	7.46211e-166	373.856
SERPINA1	-2.1202	6.01257	-10.8227	4.78619e-26	2.24273e-25	47.6122
RASGRF1	-2.13131	0.99232	-25.6133	1.52642e-114	1.04837e-112	250.653
NCKAP5	-2.13874	0.81882	-37.5643	2.72145e-201	1.33644e-198	450.042
ARHGEF15	-2.13993	1.44532	-35.6098	4.87045e-187	1.51857e-184	417.281
ARHGAP31	-2.14031	2.19709	-28.0703	4.49339e-132	4.45776e-130	290.942
JAM2	-2.14367	1.48917	-37.3312	1.35351e-199	5.90824e-197	446.142
TMEM125	-2.1441	4.0755	-12.5666	5.29136e-34	3.39335e-33	65.7997
TBX4	-2.14641	1.5321	-26.0346	1.60052e-117	1.20456e-115	257.499
CYBRD1	-2.15072	4.41012	-21.3856	1.62047e-85	5.39508e-84	183.966
EFCC1	-2.151	1.1171	-34.4532	1.39572e-178	3.51488e-176	397.841
CAV2	-2.15315	3.8011	-21.6348	3.57256e-87	1.25538e-85	187.771
LRRC36	-2.15432	0.703122	-33.4655	2.36253e-171	5.04425e-169	381.226
COLEC12	-2.15605	2.31486	-20.8902	3.01519e-82	9.07004e-81	176.456
MYRF	-2.15619	1.53016	-21.5132	2.30322e-86	7.85453e-85	185.912
SERTM1	-2.16154	0.400459	-45.0923	3.49382e-255	7.62546e-252	573.899
ZNF385B	-2.16283	1.21767	-20.9256	1.76402e-82	5.3722e-81	176.991
PRG4	-2.16294	0.918294	-21.4719	4.33465e-86	1.4655e-84	185.281
RNASE1	-2.16375	7.12129	-13.1018	1.26853e-36	8.94711e-36	71.7965
SPARCL1	-2.16653	5.52536	-19.3139	4.43893e-72	1.01743e-70	153.108
SEMA3B	-2.16737	2.14221	-18.6099	1.15147e-67	2.28468e-66	142.975
JCAD	-2.17	2.28536	-26.4756	1.1814e-120	9.47197e-119	264.697
ECSCR	-2.17088	1.79725	-35.4723	4.92572e-186	1.48855e-183	414.971
TENT5B	-2.17123	1.92538	-22.676	3.52849e-94	1.51996e-92	203.863
GIMAP6	-2.17756	2.52153	-25.2864	3.06846e-112	2.00245e-110	245.36
CYP27A1	-2.17815	4.0196	-18.5707	2.01756e-67	3.9631e-66	142.416
DPYSL2	-2.18084	3.97686	-21.2994	6.03412e-85	1.97547e-83	182.655
[truncated: 203 more rows]
